# Supplementary material for: Integrated mRNA-miRNA Transcriptome Analysis Reveals the Molecular Mechanism of Tibetan Sheep Rumen Epithelium Adaptation to High Altitude
Source: Animals (Basel). 2026 May 28;16(11):1650. doi: 10.3390/ani16111650 (PMC13255973; doi:10.3390/ani16111650)
Supplement: Supplementary file 1 [file animals-16-01650-s001.zip]

Archive with 3 entries (3 files):
- Data S2.xlsx
- DataS1.xlsx
- Figure S1.pdf
