# Supplementary material for: Integrated mRNA-miRNA Transcriptome Analysis Reveals the Molecular Mechanism of Tibetan Sheep Rumen Epithelium Adaptation to High Altitude
Source: Animals (Basel). 2026 May 28;16(11):1650. doi: 10.3390/ani16111650 (PMC13255973; doi:10.3390/ani16111650)
Supplement: Supplementary file 1 [file animals-16-01650-s001.zip › Data S2.xlsx]

## Sheet: TS3500m-TS4500m
#ID	TS35-1_Count	TS35-2_Count	TS35-3_Count	TS35-4_Count	TS35-5_Count	TS45-1_Count	TS45-2_Count	TS45-3_Count	TS45-4_Count	TS45-5_Count	TS35-1_FPKM	TS35-2_FPKM	TS35-3_FPKM	TS35-4_FPKM	TS35-5_FPKM	TS45-1_FPKM	TS45-2_FPKM	TS45-3_FPKM	TS45-4_FPKM	TS45-5_FPKM	Pvalue	log2FC	regulated	KEGG_annotation	KEGG_pathway_annotation
gene-KLHL30	216	199	185	199	137	65	78	36	191	100	1.55438	1.62363	1.19932	1.33322	1.05638	0.482902	0.593557	0.254163	1.35797	0.783138	0.0103447	-1.02489	down	K10466|0|phd:102337864|K10466 kelch-like protein 30 | (RefSeq) KLHL30; kelch like family member 30	--
gene-L3MBTL1	112	132	122	125	75	89	49	55	44	28	0.60096	0.815908	0.58579	0.618583	0.428844	0.49455	0.272299	0.292098	0.228179	0.156861	0.00153668	-1.14808	down	--	--
gene-CATSPER4	45	59	55	36	60	39	14	42	34	14	0.506948	0.653703	0.516122	0.299575	0.720887	0.41769	0.131415	0.489161	0.299617	0.136436	0.0297305	-0.904492	down	K16892|0|oas:101116549|K16892 cation channel sperm-associated protein 4 | (RefSeq) CATSPER4; cation channel sperm associated 4	--
gene-SORCS1	350	143	758	57	212	352	580	765	401	539	1.55467	0.716206	3.03787	0.234473	1.01003	1.63056	2.72905	3.36056	1.75958	2.60664	0.0458655	0.858483	up	--	--
gene-PIMREG	9	20	7	28	16	80	53	40	55	123	0.16318	0.398404	0.103099	0.455848	0.310144	1.49558	1.01554	0.707626	0.981529	2.41979	2.8953e-05	2.08241	up	--	--
gene-FAM78A	171	167	237	202	119	345	455	169	479	230	1.07733	1.18706	1.34216	1.1777	0.802978	2.25832	3.02642	1.04682	2.96826	1.56835	0.00482921	0.88172	up	--	--
gene-COL3A1	64623	43891	41713	45204	47958	109224	90565	94686	96004	65450	318.666	245.016	185.241	206.898	253.984	560.511	472.039	460.855	466.51	350.583	4.8194e-05	0.846089	up	K19720|1.73305e-149|chx:100860938|K19720 collagen, type III, alpha | (RefSeq) COL3A1; collagen type III alpha 1 chain	Platelet activation (ko04611);; AGE-RAGE signaling pathway in diabetic complications (ko04933);; Protein digestion and absorption (ko04974);; Amoebiasis (ko05146)
gene-FES	436	418	693	475	384	774	708	555	1158	564	4.18844	4.55566	6.00451	4.2407	3.95552	7.75215	7.20232	5.26113	10.9777	5.88615	0.00572973	0.623789	up	K07527|0|phd:102329698|K07527 tyrosine-protein kinase Fes/Fps [EC:2.7.10.2] | (RefSeq) FES; FES proto-oncogene, tyrosine kinase	Axon guidance (ko04360)
gene-COL1A2	37054	26870	24036	34952	34185	72277	55506	62996	60043	41773	220.055	180.649	128.554	192.668	218.041	446.697	348.42	369.265	351.39	269.48	0.000125069	0.830632	up	K06236|0|bta:282188|K06236 collagen, type I, alpha | (RefSeq) COL1A2; collagen type I alpha 2 chain	PI3K-Akt signaling pathway (ko04151);; Focal adhesion (ko04510);; ECM-receptor interaction (ko04512);; Platelet activation (ko04611);; AGE-RAGE signaling pathway in diabetic complications (ko04933);; Protein digestion and absorption (ko04974);; Amoebiasis (ko05146)
gene-KRT19	8093	1691	1529	13820	2940	3063	1241	1939	1500	2227	161	38.0744	27.3916	255.189	62.8038	63.4101	26.0789	38.069	29.4043	48.1091	0.00136091	-1.53033	down	K07604|0|bta:514812|K07604 type I keratin, acidic | (RefSeq) KRT19; keratin 19	--
gene-C1QL1	45	38	160	36	236	59	80	495	174	590	0.676734	0.634795	2.15861	0.489426	3.81029	0.911006	1.26127	7.35456	2.57991	9.64489	0.0241961	1.44326	up	--	--
gene-TTC31	207	163	242	220	88	152	74	126	80	125	2.07214	1.84449	2.17807	2.03768	0.941873	1.57765	0.78246	1.23842	0.788457	1.35821	0.032252	-0.729299	down	--	--
gene-LDHD	791	598	960	876	568	575	376	502	429	521	6.25754	5.35481	6.83774	6.43189	4.82589	4.73137	3.14206	3.91587	3.33965	4.47316	0.00106964	-0.671757	down	K00102|0|phd:102336297|K00102 D-lactate dehydrogenase (cytochrome) [EC:1.1.2.4] | (RefSeq) LDHD; lactate dehydrogenase D	Pyruvate metabolism (ko00620)
gene-ANKRD23	1468	861	1894	530	1364	423	418	636	603	1157	6.73432	4.47017	7.82354	2.25184	6.72488	2.01908	2.01836	2.87423	2.73029	5.74902	0.00626637	-0.896022	down	--	--
gene-KHK	328	319	503	337	351	321	150	212	162	252	5.05173	5.70133	7.13656	4.84583	6.07224	5.20053	2.50653	3.3317	2.47376	4.3312	0.00546865	-0.761424	down	K00846|2.231e-159|oas:101113479|K00846 ketohexokinase [EC:2.7.1.3] | (RefSeq) KHK; ketohexokinase	Fructose and mannose metabolism (ko00051)
gene-WFIKKN1	142	64	115	239	56	303	230	277	287	396	1.27446	0.650414	0.929846	2.00078	0.538359	2.83696	2.1864	2.46048	2.54273	3.88048	0.000566215	1.27704	up	--	--
gene-BDH1	10388	11827	12887	17733	6878	9993	4853	8422	4769	6221	104.877	132.923	113.361	162.742	75.1609	107.386	53.9638	83.5786	49.4231	66.3133	0.00112636	-0.835352	down	K00019|0|oas:101104112|K00019 3-hydroxybutyrate dehydrogenase [EC:1.1.1.30] | (RefSeq) BDH1; 3-hydroxybutyrate dehydrogenase, type 1	Synthesis and degradation of ketone bodies (ko00072);; Butanoate metabolism (ko00650)
gene-PNMA1	36	20	76	22	36	45	135	70	38	62	0.366051	0.223623	0.688075	0.20323	0.385929	0.466584	1.4464	0.700461	0.379557	0.675229	0.0434528	0.901875	up	--	--
gene-ABCC3	7989	6918	7317	13071	7413	6920	3692	5745	4958	4166	42.1949	41.3788	34.9301	64.1826	42.2713	38.2282	20.6319	29.9749	25.7124	23.8313	0.000547407	-0.795775	down	K05667|0|phd:102323453|K05667 ATP-binding cassette, subfamily C (CFTR/MRP), member 3 | (RefSeq) ABCC3; ATP binding cassette subfamily C member 3	ABC transporters (ko02010);; Bile secretion (ko04976)
gene-MTR	3653	3645	4543	4608	2571	2711	1283	2497	1847	1886	10.6689	12.1027	12.0199	12.6545	8.01837	8.29776	3.92993	7.23587	5.30086	6.0652	1.67983e-05	-0.924792	down	K00548|0|oas:101116797|K00548 5-methyltetrahydrofolate--homocysteine methyltransferase [EC:2.1.1.13] | (RefSeq) MTR; 5-methyltetrahydrofolate-homocysteine methyltransferase	Cysteine and methionine metabolism (ko00270);; Selenocompound metabolism (ko00450);; One carbon pool by folate (ko00670);; Biosynthesis of amino acids (ko01230)
gene-NUMB	3059	2702	3229	3233	2589	2305	1678	2277	2020	1672	22.7492	22.7174	21.5906	22.2214	20.6055	17.8566	13.2417	16.8016	14.7732	13.5858	0.000301755	-0.614271	down	K06057|0|oas:101102733|K06057 numb | (RefSeq) NUMB; NUMB, endocytic adaptor protein	Notch signaling pathway (ko04330)
gene-FAM124A	85	99	144	53	142	57	53	67	41	38	0.495697	0.657444	0.763527	0.286542	0.89492	0.348968	0.330249	0.389419	0.234823	0.240443	0.00369144	-1.07508	down	--	--
gene-KIAA2012	32	28	80	28	42	46	57	69	349	42	0.12623	0.125896	0.289333	0.101913	0.18027	0.18863	0.241713	0.270116	1.38129	0.180446	0.0108775	1.40902	up	--	--
gene-FCMR	38	66	47	38	26	102	237	69	259	85	0.511127	0.999163	0.564728	0.466916	0.369215	1.42619	3.37062	0.915672	3.42941	1.23721	7.95023e-05	1.74883	up	--	--
gene-FOXK2	1341	974	1760	732	1240	1780	2113	1950	2221	1766	7.15009	5.87736	8.45171	3.61933	7.10158	9.87892	11.9098	10.2617	11.6687	10.2259	0.000511968	0.682816	up	K09404|0|oas:105612388|K09404 forkhead box protein K | (RefSeq) FOXK2; forkhead box K2	--
gene-PTPN6	585	655	602	691	367	1089	1183	649	1444	539	7.03938	9.00123	6.59727	7.75027	4.78681	13.8555	15.2968	7.76744	17.3878	7.11709	0.0059117	0.707292	up	K05697|0|oas:101108643|K05697 tyrosine-protein phosphatase non-receptor type 6 [EC:3.1.3.48] | (RefSeq) PTPN6; protein tyrosine phosphatase, non-receptor type 6	Adherens junction (ko04520);; Jak-STAT signaling pathway (ko04630);; Natural killer cell mediated cytotoxicity (ko04650);; T cell receptor signaling pathway (ko04660);; B cell receptor signaling pathway (ko04662);; Leishmaniasis (ko05140);; Proteoglycans in cancer (ko05205)
gene-RPTN	292	182	109	1091	727	1090	1114	3909	438	2530	0.883666	0.624149	0.297013	3.06737	2.36674	3.43789	3.56727	11.6953	1.30568	8.33117	0.00117946	1.85276	up	--	--
gene-AGAP2	159	117	165	188	94	302	325	129	318	147	0.865508	0.588357	0.71213	1.01527	0.624151	1.97704	2.20232	0.777464	1.97495	1.01981	0.0302184	0.724221	up	K17848|0|bta:504833|K17848 Arf-GAP with GTPase, ANK repeat and PH domain-containing protein 2 | (RefSeq) AGAP2; ArfGAP with GTPase domain, ankyrin repeat and PH domain 2	FoxO signaling pathway (ko04068);; Endocytosis (ko04144)
gene-EXOC3L4	94	92	66	91	20	65	43	33	31	27	0.609233	0.678	0.38738	0.552049	0.138385	0.441873	0.29312	0.207888	0.19952	0.191369	0.0368916	-0.912089	down	--	--
gene-TRPM2	572	570	400	577	291	747	1182	530	1300	418	2.60343	2.95376	1.64013	2.44622	1.41924	3.5438	5.7073	2.38652	5.83653	2.06288	0.0150528	0.731818	up	K04977|0|phd:102337663|K04977 transient receptor potential cation channel subfamily M member 2 [EC:3.6.1.13] | (RefSeq) TRPM2; transient receptor potential cation channel subfamily M member 2	Oxytocin signaling pathway (ko04921)
gene-AHCYL2	28345	30849	28421	39521	18856	25897	13636	21564	16358	14360	158.036	194.71	142.712	204.518	112.909	150.247	80.3428	118.665	89.8621	86.9468	0.00204975	-0.717501	down	K01251|0|bta:532836|K01251 adenosylhomocysteinase [EC:3.3.1.1] | (RefSeq) AHCYL2, IRBIT2; adenosylhomocysteinase like 2	Cysteine and methionine metabolism (ko00270)
gene-DKK3	4660	3525	5514	2381	7792	2752	3171	2736	2551	3227	49.1716	42.1099	52.4021	23.3163	88.3011	30.2213	35.3685	28.4942	26.5186	36.9824	0.00412044	-0.767931	down	--	--
gene-LOC114117936	10	101	12	42	30	72	297	127	333	105	0.129098	1.51117	0.143671	0.517194	0.423796	0.992201	4.17018	1.65899	4.36294	1.50571	0.000497785	2.1232	up	K06512|2.39108e-142|bta:107131261|K06512 leukocyte immunoglobulin-like receptor | (RefSeq) leukocyte immunoglobulin-like receptor subfamily A member 5	--
gene-DNAJB5	3780	2395	1990	978	2325	1002	1202	1615	1591	2139	41.8892	30.0863	19.8846	10.0749	27.8187	11.5001	14.0016	17.6259	17.3197	25.6963	0.0349712	-0.638527	down	K09511|0|chx:102172263|K09511 DnaJ homolog subfamily B member 5 | (RefSeq) DNAJB5; DnaJ heat shock protein family (Hsp40) member B5	--
gene-LOC101117682	28598	35013	48931	65824	27878	48116	12863	29049	24021	25136	469.243	650.369	723.048	1002.5	491.276	821.608	223.081	470.457	388.388	448.005	0.0451685	-0.595664	down	--	--
gene-ARMC12	62	142	342	277	184	39	49	71	113	132	0.212513	0.616428	1.15849	0.960506	0.716051	0.138921	0.176573	0.245122	0.435782	0.496566	0.00427179	-1.28715	down	--	--
gene-PSMB10	626	511	736	632	478	930	1708	807	1936	602	16.8407	15.5567	17.8353	15.7833	13.7987	26.0564	48.5837	21.4357	51.3425	17.5954	0.000286157	0.968276	up	K02733|0|oas:101116929|K02733 20S proteasome subunit beta 10 [EC:3.4.25.1] | (RefSeq) PSMB10; proteasome subunit beta 10	Proteasome (ko03050)
gene-CADM3	323	272	480	227	450	144	246	303	220	194	5.17272	4.9422	6.97482	3.40023	7.74252	2.41095	4.19653	4.84869	3.50337	3.39449	0.0168882	-0.693563	down	K06780|0|chx:102169922|K06780 cell adhesion molecule 3 | (RefSeq) CADM3; cell adhesion molecule 3	Cell adhesion molecules (CAMs) (ko04514)
gene-TDRD9	106	144	173	102	100	71	62	54	43	54	0.602311	0.9268	0.884343	0.539132	0.608569	0.418152	0.369002	0.300266	0.237953	0.328247	0.000430615	-1.16282	down	K18408|0|phd:102321931|K18408 ATP-dependent RNA helicase TDRD9 [EC:3.6.4.13] | (RefSeq) TDRD9; tudor domain containing 9	--
gene-CPZ	106	76	59	223	97	216	332	372	387	188	1.36019	1.10224	0.674416	2.65652	1.33705	2.88861	4.51028	4.70726	4.89698	2.6137	0.000338818	1.34876	up	K13022|0|bta:537837|K13022 carboxypeptidase Z [EC:3.4.17.-] | (RefSeq) CPZ; carboxypeptidase Z	--
gene-PIK3AP1	316	326	305	388	315	761	947	474	1046	350	1.34926	1.57458	1.17441	1.53889	1.44396	3.38581	4.27771	1.99876	4.4085	1.62431	0.000119318	1.05336	up	K12230|0|chx:102172864|K12230 phosphoinositide 3-kinase adapter protein 1 | (RefSeq) PIK3AP1; phosphoinositide-3-kinase adaptor protein 1	PI3K-Akt signaling pathway (ko04151);; B cell receptor signaling pathway (ko04662)
gene-STK11IP	493	586	644	673	529	445	336	361	523	315	1.96482	2.64343	2.31338	2.49255	2.26536	1.84362	1.41342	1.41906	2.05593	1.35972	0.00511582	-0.607523	down	--	--
gene-MKI67	1411	1487	530	1442	1105	2450	3711	1478	5986	869	3.44898	4.11601	1.16607	3.27293	2.90107	6.23283	9.5911	3.56603	14.4234	2.30787	0.00318523	1.17642	up	K17582|0|chx:102183289|K17582 antigen KI-67 | (RefSeq) MKI67; marker of proliferation Ki-67	--
gene-LOC101108131	6734	7294	4279	10769	4550	20080	28189	14410	36340	15098	35.5782	43.627	20.357	52.8092	25.8178	110.407	157.424	75.1479	189.204	86.6519	3.17077e-08	1.6982	up	K03990|0|bom:102270836|K03990 complement component 3 | (RefSeq) C3; complement C3	Phagosome (ko04145);; Complement and coagulation cascades (ko04610);; Pertussis (ko05133);; Legionellosis (ko05134);; Leishmaniasis (ko05140);; Chagas disease (American trypanosomiasis) (ko05142);; Staphylococcus aureus infection (ko05150);; Tuberculosis (ko05152);; Herpes simplex infection (ko05168);; Viral carcinogenesis (ko05203);; Systemic lupus erythematosus (ko05322)
gene-TRIM29	8188	7746	7073	11632	6064	8538	4020	3169	7718	4204	71.2606	76.2528	55.2637	93.9613	56.5212	77.1333	37.0531	27.2504	66.1597	39.7126	0.0245019	-0.609584	down	K12010|0|phd:102326699|K12010 tripartite motif-containing protein 29 | (RefSeq) TRIM29; tripartite motif containing 29	--
gene-LOC114112675	1453	7210	6502	2350	1837	2971	2681	1509	1526	1619	15.0589	84.6166	60.6946	22.6104	20.4506	32.0485	29.3704	15.4404	15.5796	18.2229	0.0121633	-0.942135	down	--	--
gene-FOXF2	423	393	705	226	425	571	753	701	599	806	5.75136	6.0494	8.63662	2.85059	6.21131	8.07809	10.8276	9.4092	8.02461	11.9019	0.00837756	0.658218	up	K09399|1.21287e-157|chx:106503520|K09399 forkhead box protein F | (RefSeq) FOXF2; forkhead box F2	--
gene-SELENBP1	35071	34341	27757	60108	20943	28884	11188	23349	15229	22500	530.71	588.313	378.269	844.277	340.37	454.872	178.943	348.75	227.096	369.841	0.00366005	-0.857211	down	K17285|0|chx:102171290|K17285 selenium-binding protein 1 | (RefSeq) SELENBP1; selenium binding protein 1	--
gene-EPHX2	5396	4732	5508	9833	2480	3499	1241	3606	1477	2625	67.1859	66.7012	61.7632	113.638	33.1539	45.3399	16.3309	44.3102	18.1165	35.4937	0.000291626	-1.19108	down	K08726|0|oas:101106654|K08726 soluble epoxide hydrolase / lipid-phosphate phosphatase [EC:3.3.2.10 3.1.3.76] | (RefSeq) EPHX2; epoxide hydrolase 2	Arachidonic acid metabolism (ko00590);; Peroxisome (ko04146)
gene-CHST4	839	1115	1069	2086	1451	897	500	810	1559	642	10.2518	15.43	11.7652	23.682	19.0502	11.4078	6.45514	9.76988	18.7804	8.52692	0.0291592	-0.637789	down	K04746|0|oas:101104927|K04746 carbohydrate 6-sulfotransferase 4 [EC:2.8.2.-] | (RefSeq) CHST4; carbohydrate sulfotransferase 4	Glycosaminoglycan biosynthesis - keratan sulfate (ko00533)
gene-PTPRE	170	163	171	154	96	329	376	137	386	120	1.65871	1.77955	1.497	1.53941	1.19249	3.97798	4.30082	1.61342	4.49969	1.4189	0.0254785	0.790864	up	K18033|0|oas:101117715|K18033 receptor-type tyrosine-protein phosphatase epsilon [EC:3.1.3.48] | (RefSeq) PTPRE; protein tyrosine phosphatase, receptor type E	--
gene-DGKG	494	442	634	362	971	308	308	472	334	481	2.27683	2.30364	2.63023	1.52549	4.77638	1.45907	1.48025	2.15485	1.51664	2.38881	0.0256627	-0.653138	down	K00901|0|oas:101114659|K00901 diacylglycerol kinase (ATP) [EC:2.7.1.107] | (RefSeq) DGKG; diacylglycerol kinase gamma	Glycerolipid metabolism (ko00561);; Glycerophospholipid metabolism (ko00564);; Phosphatidylinositol signaling system (ko04070);; Phospholipase D signaling pathway (ko04072);; Choline metabolism in cancer (ko05231)
gene-GEMIN4	246	260	361	323	259	319	427	451	635	446	1.84969	2.24044	2.47995	2.2839	2.08664	2.53751	3.44354	3.39062	4.78015	3.69857	0.00952249	0.628142	up	K13132|0|chx:102176261|K13132 gem associated protein 4 | (RefSeq) GEMIN4; gem nuclear organelle associated protein 4	RNA transport (ko03013)
gene-RAB11FIP4	525	271	247	497	282	350	161	187	267	164	5.63687	3.28671	2.38526	4.94827	3.24823	3.90943	1.82407	1.97448	2.8267	1.90969	0.0179654	-0.746298	down	K12485|0|chx:102189066|K12485 Rab11 family-interacting protein 3/4 | (RefSeq) RAB11FIP4; RAB11 family interacting protein 4	Endocytosis (ko04144)
gene-UNC79	232	39	32	286	120	49	26	49	26	43	0.698155	0.130645	0.085285	0.799105	0.386358	0.151254	0.080187	0.144388	0.076084	0.137986	0.000444141	-1.92306	down	--	--
gene-CDCA8	139	161	57	241	95	269	355	193	568	90	1.68656	2.20569	0.613929	2.70846	1.23592	3.39852	4.55231	2.30615	6.79814	1.1753	0.0267205	0.996532	up	K11514|0|oas:101115324|K11514 Borealin | (RefSeq) CDCA8; cell division cycle associated 8	--
gene-IL2RB	472	411	302	570	224	1058	1503	515	1499	327	3.14859	3.10523	1.81321	3.527	1.59853	7.3439	10.6025	3.39236	9.85526	2.36674	0.000506716	1.24353	up	K05069|0|oas:101107088|K05069 interleukin 2 receptor beta | (RefSeq) IL2RB; interleukin 2 receptor subunit beta	Cytokine-cytokine receptor interaction (ko04060);; Endocytosis (ko04144);; PI3K-Akt signaling pathway (ko04151);; Jak-STAT signaling pathway (ko04630);; Measles (ko05162);; HTLV-I infection (ko05166);; Transcriptional misregulation in cancer (ko05202)
gene-CH25H	159	111	133	121	97	238	377	148	212	159	2.03915	1.6	1.51902	1.46345	1.31481	3.14312	5.12227	1.87326	2.73331	2.18222	0.0105772	0.832091	up	K10223|0|oas:101121645|K10223 cholesterol 25-hydroxylase [EC:1.14.99.38] | (RefSeq) CH25H; cholesterol 25-hydroxylase	Primary bile acid biosynthesis (ko00120)
gene-PDE6A	140	164	140	128	183	140	41	64	135	30	1.12676	1.50224	1.01938	0.94865	1.58812	1.1962	0.352041	0.502663	1.07605	0.254574	0.019939	-0.966056	down	K08718|0|oas:101122024|K08718 rod cGMP-specific 3',5'-cyclic phosphodiesterase subunit alpha [EC:3.1.4.35] | (RefSeq) PDE6A; phosphodiesterase 6A	Purine metabolism (ko00230);; Phototransduction (ko04744)
gene-KCTD17	512	224	257	437	77	156	186	88	167	208	7.36674	3.72803	3.32883	5.77797	1.21169	2.35514	2.80943	1.2678	2.29658	3.24495	0.0261626	-0.905679	down	--	--
gene-RIPOR3	873	781	834	270	417	259	467	393	284	527	5.48613	5.57007	4.73739	1.57378	2.82539	1.6942	3.111	2.43672	1.76236	3.6033	0.0224476	-0.726278	down	--	--
gene-TTLL10	401	302	316	520	125	272	69	245	275	132	1.70715	1.43915	1.1986	2.0568	0.562974	1.19387	0.305759	1.05598	1.16043	0.604383	0.0418533	-0.785462	down	--	--
gene-IGSF9B	55	17	13	8	14	70	96	82	132	25	0.190039	0.064909	0.0392	0.025332	0.051758	0.253239	0.352672	0.281949	0.453845	0.094208	0.000519312	1.84711	up	--	--
gene-GBP6	862	633	471	283	508	815	1213	871	1198	404	4.42023	3.67276	2.17392	1.34686	2.79504	4.34567	6.57352	4.40658	6.05116	2.2457	0.036924	0.633554	up	K20908|0|oas:101120875|K20908 guanylate-binding protein 6 | (RefSeq) guanylate-binding protein 6-like	--
gene-COL21A1	58	56	41	29	42	158	86	85	84	26	0.386619	0.433936	0.240168	0.175992	0.298173	1.22891	0.633801	0.616733	0.574906	0.181379	0.0416358	0.872907	up	K16629|0|oas:101106802|K16629 collagen, type XXI, alpha | (RefSeq) COL21A1; collagen type XXI alpha 1 chain	Protein digestion and absorption (ko04974)
gene-NLRC5	814	611	576	652	350	996	1183	566	1563	501	3.11556	2.65639	1.98754	2.33053	1.42524	3.96821	4.81033	2.15106	5.91563	2.09473	0.0279905	0.630533	up	--	--
gene-SH3D21	848	1278	1311	1739	535	1261	302	799	450	726	7.24065	12.3542	10.0821	13.7851	4.90529	11.2023	2.71938	6.72973	3.78223	6.73114	0.0310986	-0.719884	down	--	--
gene-C1R	4395	4456	4831	5884	3557	10058	13067	8909	14730	8113	52.3137	60.0412	51.7863	65.0087	45.473	124.587	164.407	104.669	172.777	104.904	1.54143e-08	1.20581	up	K01330|0|oas:101107430|K01330 complement component 1, r subcomponent [EC:3.4.21.41] | (RefSeq) C1R; complement C1r subcomponent	Phagosome (ko04145);; Complement and coagulation cascades (ko04610);; Pertussis (ko05133);; Staphylococcus aureus infection (ko05150);; Systemic lupus erythematosus (ko05322)
gene-SVEP1	2280	1506	2765	1700	2649	2514	2871	5515	4663	5081	5.3288	3.9831	5.81986	3.68657	6.64831	6.1147	7.09293	12.7211	10.7384	12.8987	0.000310121	0.903001	up	K17495|0|oas:101113459|K17495 CUB and sushi domain-containing protein | (RefSeq) SVEP1; sushi, von Willebrand factor type A, EGF and pentraxin domain containing 1	--
gene-ADD2	395	633	487	379	825	102	233	421	421	86	1.20946	2.1952	1.34118	1.0779	2.71433	0.324864	0.753099	1.2714	1.26926	0.284925	0.00276359	-1.20592	down	K18622|0|chx:102188866|K18622 adducin | (RefSeq) ADD2; adducin 2	--
gene-CRHR2	171	44	50	63	26	20	30	36	26	32	1.74997	0.770985	0.506373	0.729985	0.433743	0.290819	0.479246	0.40443	0.38234	0.444495	0.00623692	-1.31256	down	K04579|0|phd:102341719|K04579 corticotropin releasing hormone receptor 2 | (RefSeq) CRHR2; corticotropin releasing hormone receptor 2	Neuroactive ligand-receptor interaction (ko04080)
gene-IL3RA	72	22	71	30	45	102	228	102	97	101	1.18043	0.375853	0.977189	0.403303	0.701739	1.76933	3.95327	1.6235	1.44011	1.76382	0.000597687	1.38799	up	K04737|2.59834e-173|chx:102178527|K04737 interleukin 3 receptor alpha | (RefSeq) IL3RA; interleukin 3 receptor subunit alpha	Cytokine-cytokine receptor interaction (ko04060);; PI3K-Akt signaling pathway (ko04151);; Apoptosis (ko04210);; Jak-STAT signaling pathway (ko04630);; Hematopoietic cell lineage (ko04640)
gene-TPT1	34533	43000	100172	41097	60581	112000	81385	71612	76589	98522	780.592	1100.36	2039.21	862.253	1470.7	2634.66	1944.47	1597.72	1706.01	2419.12	0.00824313	0.661279	up	--	--
gene-SLC39A8	125	303	119	163	124	1198	384	166	139	187	1.08756	3.01745	0.947666	1.33341	1.17447	11.0336	3.57635	1.46189	1.20413	1.78463	0.0187182	1.20606	up	K14714|0|chx:102182487|K14714 solute carrier family 39 (zinc transporter), member 8 | (RefSeq) SLC39A8; solute carrier family 39 member 8	--
gene-DENND2A	757	651	1070	652	935	1383	1129	1577	1242	1773	3.76517	3.64299	4.7849	3.00317	4.98711	7.16557	5.81011	7.73601	6.09186	9.59445	0.000111549	0.787804	up	K20161|0|oas:101112131|K20161 DENN domain-containing protein 2 | (RefSeq) DENND2A; DENN domain containing 2A	--
gene-SNTA1	907	558	797	469	726	447	470	463	393	495	2.27227	1.58124	1.79825	1.08924	1.95488	1.16465	1.24441	1.14355	0.97028	1.34656	0.00410845	-0.634993	down	--	--
gene-SCCPDH	459	409	758	500	637	1115	1066	982	1040	614	5.90472	5.95669	8.78469	5.97937	8.80669	14.9381	14.5054	12.4863	13.1991	8.59159	0.000218693	0.765762	up	--	--
gene-ALAD	1878	2019	2241	2767	1608	1944	1098	1482	1216	1090	7.51124	9.14058	8.07128	10.2828	6.90539	8.09332	4.64141	5.84734	4.78958	4.73233	0.000779307	-0.664965	down	K01698|0|chx:102172266|K01698 porphobilinogen synthase [EC:4.2.1.24] | (RefSeq) ALAD; aminolevulinate dehydratase	Porphyrin and chlorophyll metabolism (ko00860)
gene-CD3E	334	367	308	601	194	687	928	389	989	314	6.83175	8.51921	5.68025	11.434	4.25675	14.6533	20.1142	7.86808	19.9833	6.99205	0.0130512	0.820414	up	K06451|1.35473e-104|oas:443437|K06451 T-cell surface glycoprotein CD3 epsilon chain | (RefSeq) CD3E; CD3e molecule	Hematopoietic cell lineage (ko04640);; T cell receptor signaling pathway (ko04660);; Chagas disease (American trypanosomiasis) (ko05142);; Measles (ko05162);; HTLV-I infection (ko05166);; Primary immunodeficiency (ko05340)
gene-TOR2A	126	111	163	175	112	196	226	212	248	200	2.22769	2.22108	2.59944	2.92341	2.13153	3.62061	4.23497	3.70744	4.3282	3.84923	0.0242561	0.630797	up	--	--
gene-TCAF2	593	428	549	346	364	754	1258	427	578	582	3.25241	2.65941	2.71914	1.74132	2.16168	4.35543	7.26405	2.31921	3.12569	3.4329	0.0194225	0.631615	up	--	--
gene-DHRS12	360	614	1124	714	1114	326	585	528	495	440	6.17428	11.9338	17.3798	11.3809	20.5492	5.82061	10.618	8.9528	8.37877	8.19472	0.00678336	-0.755606	down	K11168|0|oas:101106859|K11168 dehydrogenase/reductase SDR family member 12 [EC:1.1.-.-] | (RefSeq) DHRS12; dehydrogenase/reductase 12	--
gene-SLAMF8	37	85	39	77	30	133	155	39	239	33	0.580558	1.51821	0.552022	1.12857	0.502121	2.19692	2.59408	0.60375	3.75148	0.560015	0.0384895	1.07103	up	K16853|0|oas:101116005|K16853 SLAM family member 8 | (RefSeq) SLAMF8; SLAM family member 8	--
gene-LOC101110964	91	100	48	112	69	29	29	54	71	27	0.838699	1.04466	0.397994	0.960958	0.679995	0.279255	0.275615	0.489848	0.643477	0.268645	0.00893857	-1.07658	down	--	--
gene-GLI1	95	55	50	29	53	32	48	33	18	26	0.598977	0.368036	0.267037	0.161133	0.339951	0.193247	0.300558	0.187621	0.103644	0.165817	0.0344204	-0.891576	down	K16797|0|oas:101120651|K16797 zinc finger protein GLI1 | (RefSeq) GLI1; GLI family zinc finger 1	cAMP signaling pathway (ko04024);; Hedgehog signaling pathway (ko04340);; Pathways in cancer (ko05200);; Basal cell carcinoma (ko05217)
gene-ELOVL4	28	22	55	11	44	62	208	56	149	37	0.273977	0.23355	0.48558	0.097567	0.455291	0.630387	2.1578	0.535742	1.43655	0.393518	0.00124253	1.64753	up	K10249|0|chx:102172444|K10249 elongation of very long chain fatty acids protein 4 [EC:2.3.1.199] | (RefSeq) ELOVL4; ELOVL fatty acid elongase 4	Fatty acid elongation (ko00062)
gene-LOC101116298	5546	6640	9752	10772	5323	5092	1929	4314	3515	4103	59.2144	80.2539	93.7704	106.756	61.0336	56.5796	21.7668	45.4603	36.9754	47.5856	6.18723e-05	-1.02114	down	K01025|0|oas:101116298|K01025 [EC:2.8.2.-] | (RefSeq) sulfotransferase 1C4-like	--
gene-MYH7B	243	178	182	238	160	144	60	108	119	120	1.09348	0.965502	0.763157	1.05807	0.821466	0.672186	0.300219	0.476917	0.562394	0.603111	0.0054661	-0.897991	down	K10352|0|chx:102175493|K10352 myosin heavy chain | (RefSeq) MYH7B; myosin heavy chain 7B	Tight junction (ko04530)
gene-FLT4	269	170	355	325	221	571	459	546	395	414	1.24957	0.894934	1.48561	1.40395	1.10236	2.76718	2.25764	2.50906	1.81288	2.09398	0.000514186	0.815571	up	K05097|0|chx:102180480|K05097 FMS-like tyrosine kinase 4 [EC:2.7.10.1] | (RefSeq) FLT4; fms related tyrosine kinase 4	Ras signaling pathway (ko04014);; Rap1 signaling pathway (ko04015);; Cytokine-cytokine receptor interaction (ko04060);; PI3K-Akt signaling pathway (ko04151);; Focal adhesion (ko04510)
gene-TMEM229B	128	169	155	146	232	491	514	398	782	240	0.732474	0.970044	0.647063	0.586092	1.13568	2.17391	2.76697	1.7457	3.39316	1.19456	3.50155e-06	1.46687	up	--	--
gene-XG	1695	1342	2173	1493	2280	2532	1874	3939	3269	2645	10.6362	9.54797	12.2745	8.7147	15.3892	16.5525	12.4301	24.4123	20.2405	18.0601	0.00395545	0.627288	up	--	--
gene-PPM1L	765	455	368	1461	364	369	170	385	258	456	2.92226	1.96834	1.26509	5.18157	1.49102	1.46473	0.686767	1.45071	0.971595	1.89337	0.00386158	-1.08551	down	K17506|1.04025e-148|ecb:100061927|K17506 protein phosphatase 1L [EC:3.1.3.16] | (RefSeq) PPM1L; protein phosphatase, Mg2+/Mn2+ dependent 1L	--
gene-AKAP5	74	68	68	74	31	152	129	67	168	60	0.469341	0.486967	0.388606	0.432962	0.208169	1.00558	0.867288	0.418305	1.05193	0.411906	0.0315357	0.826067	up	K16522|0|phd:102333884|K16522 A-kinase anchor protein 5 | (RefSeq) AKAP5; A-kinase anchoring protein 5	--
gene-DLK2	85	112	137	255	103	340	295	209	357	205	1.04566	1.57214	1.52064	2.9256	1.36887	4.38864	3.86482	2.55311	4.35778	2.75091	0.00335208	0.982829	up	--	--
gene-SERPING1	2460	1921	2385	2427	2176	2552	5201	3912	6070	3510	32.2277	28.5346	28.1245	29.598	30.591	34.8068	71.9266	50.5732	78.2636	49.9765	9.99694e-05	0.863965	up	K04001|0|oas:101121454|K04001 C1 inhibitor | (RefSeq) SERPING1; serpin family G member 1	Complement and coagulation cascades (ko04610);; Pertussis (ko05133)
gene-TRAF3IP3	127	118	163	172	91	304	411	155	478	104	1.17474	1.23904	1.35718	1.47257	0.901567	2.93019	4.02303	1.41662	4.36379	1.03976	0.00412181	1.07306	up	--	--
gene-LOC105616273	36	40	43	29	39	42	8	21	5	13	0.181769	0.229913	0.19795	0.136722	0.21223	0.221953	0.039819	0.101985	0.023354	0.070758	0.021339	-1.1225	down	--	--
gene-ABCA6	595	737	1003	621	795	892	1917	992	1404	1057	2.88652	4.05055	4.38536	2.79617	4.14344	4.50428	9.83608	4.7525	6.7185	5.57618	0.00194001	0.709114	up	K05649|0|oas:101115555|K05649 ATP-binding cassette, subfamily A (ABC1), member 6 | (RefSeq) ABCA6; ATP binding cassette subfamily A member 6	ABC transporters (ko02010)
gene-NEBL	1221	1512	1478	2120	1357	1633	754	1139	989	785	4.80445	6.74346	5.26767	7.75277	5.79082	6.71145	3.11689	4.45779	3.85751	3.36602	0.00801767	-0.592731	down	--	--
gene-FUK	574	709	870	771	501	686	443	482	429	268	3.53785	4.94428	4.8259	4.41015	3.31233	4.39891	2.88563	2.93247	2.60024	1.79392	0.00823139	-0.611479	down	K05305|0|bta:519181|K05305 fucokinase [EC:2.7.1.52] | (RefSeq) FUK; fucokinase	Fructose and mannose metabolism (ko00051);; Amino sugar and nucleotide sugar metabolism (ko00520)
gene-ADIG	149	173	172	321	93	95	45	89	86	78	0.945626	1.24634	1.00231	1.91291	0.654866	0.62323	0.297252	0.558718	0.538533	0.534661	0.000791324	-1.23936	down	--	--
gene-CASTOR2	987	800	991	713	920	892	1347	2239	1245	1424	3.96599	3.64095	3.5862	2.66043	3.97219	3.72796	5.7199	8.88453	4.93235	6.21636	0.00318884	0.659011	up	--	--
gene-BUB1	195	184	86	272	118	308	403	186	564	134	1.53906	1.6414	0.60871	1.99408	1.00352	2.53279	3.36952	1.44938	4.39687	1.15236	0.0396521	0.819055	up	K02178|0|oas:101117404|K02178 checkpoint serine/threonine-protein kinase [EC:2.7.11.1] | (RefSeq) BUB1; BUB1 mitotic checkpoint serine/threonine kinase	Cell cycle (ko04110);; Oocyte meiosis (ko04114);; Progesterone-mediated oocyte maturation (ko04914)
gene-LOC101117971	534	627	664	520	423	923	1986	724	1942	558	2.47158	3.28961	2.76821	2.23613	2.10311	4.44905	9.72857	3.31181	8.86969	2.80482	0.000269025	1.10055	up	K04176|0|oas:101117971|K04176 C-C chemokine receptor type 1 | (RefSeq) C-C chemokine receptor type 1	Cytokine-cytokine receptor interaction (ko04060);; Chemokine signaling pathway (ko04062)
gene-LOC101110022	612	890	1236	897	731	279	998	773	272	231	6.04842	9.94736	10.9953	8.2366	7.75482	2.84904	10.4262	7.52718	2.63201	2.46397	0.0192347	-0.810498	down	K19025|0|bta:512522|K19025 AP-5 complex subunit zeta-1 | (RefSeq) AP5Z1; adaptor related protein complex 5 zeta 1 subunit	--
gene-LOC114115385	325	312	325	93	124	109	152	219	124	79	2.87816	3.12744	2.5958	0.759597	1.17902	1.00336	1.41697	1.9128	1.07618	0.759289	0.0330248	-0.825981	down	K12417|0|phd:102325042|K12417 acyl-CoA thioesteraes 11 [EC:3.1.2.-] | (RefSeq) ACOT11; acyl-CoA thioesterase 11	--
gene-LOC105606262	852	462	586	421	704	310	310	346	293	288	16.5968	10.194	10.2766	7.60637	14.733	6.27495	6.3733	6.64121	5.61227	6.09588	2.81449e-05	-1.01233	down	K03331|2.58205e-134|oas:105606262|K03331 L-xylulose reductase [EC:1.1.1.10] | (RefSeq) L-xylulose reductase-like	Pentose and glucuronate interconversions (ko00040)
gene-IFI6	1027	511	805	418	1983	1051	2857	882	8707	1118	38.2897	21.5827	26.96	14.4523	79.0405	40.8292	111.805	32.376	318.215	45.1213	0.00496998	1.533	up	--	--
gene-HSPB6	17569	10249	9283	7784	18175	2652	6055	8185	6403	7499	322.712	213.109	153.557	132.702	358.539	50.6928	117.56	148.395	115.902	149.617	0.000683222	-1.08912	down	K09545|3.40951e-79|oas:101104335|K09545 heat shock protein beta-6 | (RefSeq) HSPB6; heat shock protein family B (small) member 6	--
gene-LYN	528	633	601	663	520	931	1346	689	1362	705	5.0825	6.8633	5.18879	5.48858	6.52943	8.32955	14.3342	6.45185	11.3609	7.28879	0.00153704	0.722823	up	K05854|0|phd:102335849|K05854 tyrosine-protein kinase Lyn [EC:2.7.10.2] | (RefSeq) LYN; LYN proto-oncogene, Src family tyrosine kinase	Chemokine signaling pathway (ko04062);; NF-kappa B signaling pathway (ko04064);; Platelet activation (ko04611);; B cell receptor signaling pathway (ko04662);; Fc epsilon RI signaling pathway (ko04664);; Fc gamma R-mediated phagocytosis (ko04666);; Long-term depression (ko04730);; Epstein-Barr virus infection (ko05169);; Viral carcinogenesis (ko05203)
gene-KRT7	282	37	63	180	32	76	36	41	41	51	2.02858	0.295249	0.407704	1.20443	0.240854	0.565733	0.274454	0.291403	0.288566	0.395644	0.0153031	-1.29296	down	K07605|0|chx:102184596|K07605 type II keratin, basic | (RefSeq) KRT7; keratin 7	--
gene-CFAP54	57	48	60	59	46	41	21	25	27	3	0.159549	0.151189	0.150657	0.152538	0.138629	0.117789	0.059648	0.067512	0.074447	0.006469	0.0050965	-1.26448	down	--	--
gene-CNTNAP2	87	146	215	92	271	264	404	557	457	176	0.263473	0.499726	0.588231	0.258638	0.885452	0.833815	1.29918	1.67049	1.3683	0.578669	0.00254458	1.12697	up	K07380|0|oas:101106322|K07380 contactin associated protein-like 2 | (RefSeq) CNTNAP2; contactin associated protein-like 2	Cell adhesion molecules (CAMs) (ko04514)
gene-BAG3	2592	2313	3063	2538	2729	3239	7240	4450	4971	4198	26.5878	26.8561	28.2989	24.1674	30.0658	34.5781	78.5168	45.0591	50.2573	46.785	9.81146e-05	0.831079	up	K09557|0|oas:101108530|K09557 BCL2-associated athanogene 3 | (RefSeq) BAG3; BCL2 associated athanogene 3	--
gene-TAGAP	68	114	106	140	91	194	234	129	297	87	0.506075	0.961285	0.712296	0.968628	0.723946	1.50517	1.84325	0.948005	2.18355	0.701899	0.0293838	0.797006	up	K20654|0|chx:102170605|K20654 T-cell activation Rho GTPase-activating protein | (RefSeq) TAGAP; T-cell activation RhoGTPase activating protein	--
gene-LRRC8A	2009	2553	2494	1676	1815	3912	3260	2592	3982	2719	12.6511	18.2795	14.1841	9.87536	12.3419	25.6778	21.7403	16.1647	24.7469	18.6193	0.00295567	0.597452	up	--	--
gene-LOC101111001	20	29	34	23	22	38	44	72	73	63	0.387997	0.64483	0.606697	0.422827	0.46521	0.786937	0.91939	1.43246	1.43798	1.38272	0.00269637	1.15077	up	K11429|0|oas:101121812|K11429 histone-lysine N-methyltransferase SUV420H [EC:2.1.1.43] | (RefSeq) KMT5B, SUV420H1; lysine methyltransferase 5B	Lysine degradation (ko00310)
gene-SLC2A4	1927	2182	2361	663	1665	649	1140	1272	1099	1481	19.4832	24.9767	21.5055	6.22208	18.0862	6.82451	12.1825	12.699	10.9506	16.2656	0.0229214	-0.661454	down	K07191|0|chx:102183003|K07191 MFS transporter, SP family, solute carrier family 2 (facilitated glucose transporter), member 4 | (RefSeq) SLC2A4, GLUT4; solute carrier family 2 member 4	FoxO signaling pathway (ko04068);; AMPK signaling pathway (ko04152);; Insulin signaling pathway (ko04910);; Adipocytokine signaling pathway (ko04920);; Type II diabetes mellitus (ko04930);; Insulin resistance (ko04931)
gene-IL1R2	3618	4821	5125	9463	3231	3965	894	4710	2792	3906	52.4276	79.0902	66.8774	127.286	50.2881	59.7946	13.6898	67.3642	39.8714	61.482	0.0417451	-0.718687	down	K04387|0|oas:101103308|K04387 interleukin 1 receptor type II | (RefSeq) IL1R2; interleukin 1 receptor type 2	MAPK signaling pathway (ko04010);; Cytokine-cytokine receptor interaction (ko04060);; Hematopoietic cell lineage (ko04640);; Amoebiasis (ko05146);; HTLV-I infection (ko05166);; Transcriptional misregulation in cancer (ko05202)
gene-CD4	345	384	247	768	218	752	987	364	1342	251	2.89743	3.62326	1.83519	5.89677	1.93984	6.51453	8.65542	2.99957	10.9826	2.24658	0.0353461	0.844037	up	K06454|0|oas:443509|K06454 T-cell surface glycoprotein CD4 | (RefSeq) CD4; CD4 molecule	Cell adhesion molecules (CAMs) (ko04514);; Antigen processing and presentation (ko04612);; Hematopoietic cell lineage (ko04640);; T cell receptor signaling pathway (ko04660);; Primary immunodeficiency (ko05340)
gene-RAD51	161	120	87	201	135	221	390	196	450	117	1.61564	1.3677	0.778997	1.87733	1.45531	2.31196	4.14717	1.94922	4.46743	1.26851	0.0174895	0.890399	up	K04482|0|umr:103673456|K04482 DNA repair protein RAD51 | (RefSeq) RAD51; RAD51 recombinase	Homologous recombination (ko03440);; Fanconi anemia pathway (ko03460);; Pathways in cancer (ko05200);; Pancreatic cancer (ko05212)
gene-S1PR4	120	61	69	129	61	171	214	119	323	80	0.662552	0.383415	0.345121	0.663447	0.364208	0.990512	1.25483	0.653628	1.7692	0.482157	0.0123835	0.99061	up	K04293|0|chx:102176785|K04293 sphingosine 1-phosphate receptor 4 | (RefSeq) S1PR4; sphingosine-1-phosphate receptor 4	FoxO signaling pathway (ko04068);; Sphingolipid signaling pathway (ko04071);; Neuroactive ligand-receptor interaction (ko04080)
gene-LOC114112644	2996	13202	12070	4729	3580	5736	5219	2892	3075	3087	25.6071	127.767	92.9207	37.5207	32.8684	51.0255	47.151	24.3957	25.8981	28.6577	0.012405	-0.903707	down	--	--
gene-SLAMF7	49	63	60	72	14	107	146	69	202	46	0.659199	1.01317	0.719846	0.8873	0.196135	1.59397	2.0716	0.904187	2.69711	0.661705	0.0157339	1.10167	up	K06733|0|oas:101121221|K06733 SLAM family member 7 | (RefSeq) SLAMF7; SLAM family member 7	--
gene-RGS16	137	127	79	84	89	184	417	92	181	174	1.54513	1.62606	0.803958	0.874119	1.07827	2.16471	4.97799	1.027	2.01224	2.13389	0.0151468	0.964622	up	K16449|9.57442e-107|oas:101103743|K16449 regulator of G-protein signaling | (RefSeq) RGS16; regulator of G-protein signaling 16	--
gene-CACNA1E	128	86	137	68	169	80	498	300	201	148	0.297974	0.227561	0.288755	0.147167	0.423925	0.194345	1.23196	0.692758	0.463161	0.375001	0.018401	1.0115	up	K04852|0|bom:102271361|K04852 voltage-dependent calcium channel R type alpha-1E | (RefSeq) CACNA1E; calcium voltage-gated channel subunit alpha1 E	MAPK signaling pathway (ko04010);; Calcium signaling pathway (ko04020);; Type II diabetes mellitus (ko04930)
gene-TEAD4	181	162	95	152	117	232	304	125	357	179	3.95725	3.97153	1.79043	2.93658	2.75723	5.11266	7.04869	2.66271	7.62694	4.05273	0.0458049	0.694417	up	K09448|0|phd:102322813|K09448 transcriptional enhancer factor | (RefSeq) TEAD4; TEA domain transcription factor 4	Hippo signaling pathway (ko04390);; Hippo signaling pathway -multiple species (ko04392)
gene-ECHDC3	2576	2409	4405	3868	3550	1684	1396	2397	2067	2089	15.9143	16.8485	24.5052	22.1977	23.5915	10.806	9.07422	14.5644	12.5741	14.0387	9.00815e-05	-0.821603	down	--	--
gene-WDFY4	326	410	314	379	215	754	683	384	1108	238	0.878847	1.24087	0.760227	0.942613	0.620952	2.11382	1.93794	1.01989	2.94054	0.693689	0.00746843	0.878247	up	--	--
gene-ALPL	57	210	28	159	82	799	560	362	734	153	0.601964	2.53256	0.265781	1.57037	0.93177	8.89658	6.33087	3.81965	7.7385	1.77117	2.12073e-05	2.14638	up	K01077|0|phd:102337767|K01077 alkaline phosphatase [EC:3.1.3.1] | (RefSeq) ALPL; alkaline phosphatase, liver/bone/kidney	Folate biosynthesis (ko00790)
gene-LOC105605761	1085	923	765	782	473	1450	1904	993	1390	795	7.53674	6.78081	4.8695	4.94725	3.48899	10.673	14.3058	6.81383	9.79934	5.15389	0.00889176	0.646824	up	K19989|0|bta:786672|K19989 tumor necrosis factor alpha-induced protein 2 | (RefSeq) TNFAIP2; TNF alpha induced protein 2	--
gene-ADAM12	111	186	133	104	125	513	504	259	460	197	0.370221	0.70481	0.401303	0.324602	0.450963	1.79374	1.79057	0.858716	1.52353	0.71717	6.47239e-06	1.47793	up	K06835|0|phd:102334519|K06835 disintegrin and metalloproteinase domain-containing protein 12 [EC:3.4.24.-] | (RefSeq) ADAM12; ADAM metallopeptidase domain 12	--
gene-LOC101115509	321	256	285	208	140	514	617	319	675	233	2.94953	2.69848	2.3875	1.80826	1.42783	4.99933	6.06149	2.96458	6.22425	2.3309	0.00243065	0.921669	up	K05066|0|oas:101115509|K05066 granulocyte-macrophage colony-stimulating factor receptor alpha | (RefSeq) CSF2RA; granulocyte-macrophage colony-stimulating factor receptor subunit alpha	Cytokine-cytokine receptor interaction (ko04060);; Jak-STAT signaling pathway (ko04630);; Hematopoietic cell lineage (ko04640);; Pathways in cancer (ko05200)
gene-LOC114112699	1674	8175	7439	2688	2089	3301	3049	1804	2836	1846	15.3682	84.9959	61.5282	22.9129	20.6044	31.5448	29.5986	16.3524	25.6619	18.4093	0.0254822	-0.81641	down	--	--
gene-BASP1	439	400	706	405	267	681	1020	818	1050	453	6.44819	6.6489	9.3415	5.52371	4.506	10.394	15.8421	11.8652	15.1895	7.22462	0.000522357	0.845929	up	K17272|3.59068e-35|phd:102327264|K17272 brain acid soluble protein 1 | (RefSeq) BASP1; brain abundant membrane attached signal protein 1	--
gene-MOCOS	861	869	1280	729	733	738	321	573	451	401	8.5561	9.81485	11.4858	6.74655	7.82778	7.64845	3.38298	5.6398	4.40809	4.33223	0.00010476	-0.875785	down	K15631|0|chx:102184109|K15631 molybdenum cofactor sulfurtransferase [EC:2.8.1.9] | (RefSeq) MOCOS; molybdenum cofactor sulfurase	--
gene-CFAP57	34	64	13	12	0	110	132	6	209	10	0.166405	0.351402	0.055903	0.050947	0	0.642426	0.682866	0.026684	1.01331	0.048504	0.0402472	1.79953	up	--	--
gene-GIMAP1	164	145	109	229	55	245	430	153	551	112	2.96037	2.68702	1.78981	3.59217	1.04147	3.88573	8.63827	2.7365	9.54676	2.06011	0.0173484	1.03072	up	--	--
gene-LOC443015	2827	2447	1717	1920	1661	2255	4874	3145	4683	1910	30.2654	29.6531	16.5557	19.0808	19.092	25.1224	55.1573	33.2373	49.4058	22.2133	0.0215822	0.608597	up	K07375|0|xma:102222694|K07375 tubulin beta | (RefSeq) uncharacterized LOC102222694	Phagosome (ko04145);; Gap junction (ko04540)
gene-ERRFI1	2486	2484	5364	3274	2123	2614	2845	6283	8847	4543	17.4049	21.4845	38.1335	23.7417	17.4773	19.521	24.4834	49.8419	72.0168	40.4105	0.0215917	0.681519	up	--	--
gene-LAMA1	9	12	3	17	12	757	229	35	239	93	0.024423	0.036908	0.007693	0.043919	0.036472	2.2571	0.69233	0.097783	0.674145	0.287322	7.05343e-11	4.54854	up	K05637|0|oas:101102692|K05637 laminin, alpha 1/2 | (RefSeq) LAMA1; laminin subunit alpha 1	PI3K-Akt signaling pathway (ko04151);; Focal adhesion (ko04510);; ECM-receptor interaction (ko04512);; Toxoplasmosis (ko05145);; Amoebiasis (ko05146);; Pathways in cancer (ko05200);; Small cell lung cancer (ko05222)
gene-EVC	703	538	1095	516	731	984	1111	1348	961	1289	2.7624	2.39572	3.87787	1.88238	3.08819	4.02844	4.61869	5.23331	3.72511	5.50597	0.00149466	0.663616	up	K19605|0|chx:102189937|K19605 ellis van creveld syndrome protein 1 | (RefSeq) EVC; EvC ciliary complex subunit 1	Hedgehog signaling pathway (ko04340)
gene-CTSZ	2408	2930	2748	3146	1814	4509	4491	2666	5777	2773	44.0992	60.7474	45.3238	53.4889	35.676	85.9502	86.9492	48.1995	104.272	55.1653	0.0110984	0.585023	up	K08568|0|chx:102175417|K08568 cathepsin X [EC:3.4.18.1] | (RefSeq) CTSZ; cathepsin Z	Lysosome (ko04142);; Apoptosis (ko04210)
gene-FCGBP	74	55	109	137	55	37	28	38	86	47	0.216054	0.183471	0.289392	0.373894	0.171671	0.112186	0.086401	0.108051	0.248949	0.1497	0.030938	-0.870533	down	--	--
gene-CDH4	64	87	197	92	134	113	13	18	55	48	0.282356	0.436298	0.784241	0.378168	0.635138	0.519149	0.060089	0.075933	0.238286	0.230716	0.0143697	-1.22729	down	K06797|0|chx:102173482|K06797 cadherin 4, type 1, R-cadherin | (RefSeq) CDH4; cadherin 4	Cell adhesion molecules (CAMs) (ko04514)
gene-FAM167A	93	161	359	118	119	94	229	453	394	407	0.551956	1.08688	1.92672	0.654499	0.760307	0.584954	1.4448	2.67194	2.31993	2.6399	0.0243978	0.925753	up	--	--
gene-SUSD2	1781	1065	1052	1254	695	985	399	378	1012	338	15.7817	10.6805	8.39424	10.313	6.61388	9.07694	3.73294	3.30011	8.83636	3.24838	0.00221327	-0.962226	down	--	--
gene-LYRM7	250	286	423	304	146	153	186	261	167	164	1.75684	2.27369	2.67707	1.97995	1.10015	1.11934	1.37913	1.80773	1.15085	1.24915	0.0381808	-0.606974	down	K18170|2.45173e-74|oas:101103807|K18170 complex III assembly factor LYRM7 | (RefSeq) LYRM7; LYR motif containing 7	--
gene-SMIM1	476	315	300	263	681	65	205	268	101	252	9.56441	7.17614	5.43432	4.90378	14.724	1.35706	4.3452	5.31769	1.98677	5.49016	0.00220214	-1.24443	down	--	--
gene-GPR183	151	233	166	225	87	471	430	179	485	172	0.606524	1.05989	0.599997	0.838316	0.371955	1.98039	1.83448	0.712779	1.92392	0.751037	0.0085344	0.950013	up	K04305|0|phd:102321230|K04305 Epstein-Barr virus induced gene 2 | (RefSeq) G-protein coupled receptor 183-like	--
gene-ADAMTS19	46	36	49	10	12	51	92	104	52	46	0.257667	0.229857	0.250778	0.051234	0.069163	0.301855	0.549642	0.583169	0.287891	0.282618	0.0121197	1.15507	up	K08633|0|bta:537961|K08633 a disintegrin and metalloproteinase with thrombospondin motifs 19 [EC:3.4.24.-] | (RefSeq) ADAMTS19; ADAM metallopeptidase with thrombospondin type 1 motif 19	--
gene-SCUBE3	194	104	56	210	75	103	54	62	79	42	0.747588	0.452834	0.19454	0.751554	0.308952	0.408663	0.220041	0.233654	0.299342	0.173968	0.0203863	-0.976489	down	--	--
gene-CHAC1	34	45	31	12	44	48	62	66	162	19	0.58751	0.871539	0.47156	0.186056	0.810218	0.850741	1.12629	1.12506	2.75803	0.347784	0.0494038	1.00714	up	K07232|1.24304e-158|ssc:100524723|K07232 cation transport protein ChaC | (RefSeq) CHAC1; ChaC glutathione specific gamma-glutamylcyclotransferase 1	--
gene-LOC114110341	482	357	618	263	588	455	1325	2015	1025	1538	4.04949	3.38985	4.67505	2.05055	5.30564	3.97478	11.7681	16.7171	8.48295	14.0352	1.00177e-05	1.44253	up	K07965|4.67749e-178|ggo:101129718|K07965 heparanase 2 [EC:3.2.1.-] | (RefSeq) HPSE2; heparanase 2 (inactive)	Glycosaminoglycan degradation (ko00531);; Proteoglycans in cancer (ko05205)
gene-TBX21	33	26	45	40	18	50	110	47	99	55	0.318884	0.289911	0.397306	0.367854	0.183125	0.507851	1.15323	0.458141	0.96265	0.587802	0.00421038	1.14356	up	K10166|0|oas:101118711|K10166 T-box protein 21 | (RefSeq) TBX21; T-box 21	Inflammatory bowel disease (IBD) (ko05321)
gene-RHOH	115	107	126	192	60	181	274	140	291	121	1.28554	1.31686	1.23266	1.91856	0.717192	2.03556	3.11273	1.48311	3.10042	1.65374	0.0470164	0.713386	up	K07873|9.39494e-117|ecb:100054984|K07873 Ras homolog gene family, member H | (RefSeq) RHOH; ras homolog family member H	Leukocyte transendothelial migration (ko04670)
gene-LOC101115381	67	97	65	116	27	127	408	268	738	176	1.11659	1.8609	0.97338	1.89422	0.47908	2.266	7.26318	4.48278	12.3065	3.20702	4.43989e-06	2.15018	up	K10064|0|oas:101115381|K10064 asialoglycoprotein receptor 2 | (RefSeq) ASGR2; asialoglycoprotein receptor 2	Thyroid hormone synthesis (ko04918)
gene-SLC2A3	530	353	577	579	498	1204	1094	503	846	1155	3.7245	2.80466	3.65141	3.7789	3.76134	8.80813	8.1282	3.49247	5.86374	8.82632	0.000207955	0.905063	up	K08142|0|oas:443308|K08142 MFS transporter, SP family, solute carrier family 2 (facilitated glucose transporter), member 3 | (RefSeq) SLC2A3, GLUT-3; solute carrier family 2 (facilitated glucose transporter), member 3	--
gene-ALDH4A1	4180	3417	2908	6430	2636	2632	2680	2933	1994	1321	34.1046	31.5602	21.3656	48.6966	23.0962	22.3431	23.1062	23.6198	16.0278	11.7085	0.00138037	-0.819085	down	K00294|0|bta:100126042|K00294 1-pyrroline-5-carboxylate dehydrogenase [EC:1.2.1.88] | (RefSeq) ALDH4A1; aldehyde dehydrogenase 4 family member A1	Alanine, aspartate and glutamate metabolism (ko00250);; Arginine and proline metabolism (ko00330)
gene-TKFC	461	305	500	492	269	338	253	253	247	266	5.12641	3.8716	4.98073	5.07515	3.15765	3.82235	2.89879	2.77627	2.88868	3.19793	0.0146754	-0.592592	down	K00863|0|oas:101106378|K00863 triose/dihydroxyacetone kinase / FAD-AMP lyase (cyclizing) [EC:2.7.1.28 2.7.1.29 4.6.1.15] | (RefSeq) TKFC, DAK; triokinase and FMN cyclase	Fructose and mannose metabolism (ko00051);; Glycerolipid metabolism (ko00561);; Carbon metabolism (ko01200);; RIG-I-like receptor signaling pathway (ko04622)
gene-ZSWIM4	383	263	261	344	267	626	548	499	565	369	2.29491	1.78598	1.40971	1.91125	1.7153	3.90237	3.47134	2.94956	3.33615	2.404	0.00173661	0.726722	up	--	--
gene-RNF152	4171	3483	3906	5545	2370	2950	808	1865	1199	2216	13.6159	12.8512	11.5008	16.7991	8.30172	10.0198	2.7805	6.00786	3.8489	7.84279	0.000151047	-1.13062	down	K15705|1.85837e-101|chx:102182366|K15705 E3 ubiquitin-protein ligase RNF152 [EC:2.3.2.27] | (RefSeq) RNF152; ring finger protein 152	mTOR signaling pathway (ko04150)
gene-LOC101120574	1295	729	1078	1149	1159	1850	1551	1909	1570	1478	7.87068	5.01452	5.89987	6.48351	7.5678	11.7053	9.96749	11.4578	9.40788	9.76178	0.00129321	0.587108	up	K08618|0|oas:101120574|K08618 a disintegrin and metalloproteinase with thrombospondin motifs 2 [EC:3.4.24.14] | (RefSeq) ADAMTS2; ADAM metallopeptidase with thrombospondin type 1 motif 2	--
gene-STPG1	39	61	108	47	62	33	23	27	15	22	0.267387	0.469392	0.665196	0.297501	0.450475	0.230978	0.165618	0.176703	0.097483	0.158994	0.000374028	-1.41048	down	--	--
gene-SLC26A2	6941	7596	7730	7797	3948	6878	2190	5044	4144	3450	22.8462	28.3164	22.9257	23.8173	14.4061	23.5994	7.61974	16.3877	13.8011	12.3781	0.00800414	-0.689555	down	K14701|0|oas:100294558|K14701 solute carrier family 26 (sulfate anion transporter), member 2 | (RefSeq) SLC26A2; solute carrier family 26 member 2	--
gene-SLC12A7	4623	3971	4130	5898	2518	3733	1415	2545	2192	2506	27.4622	26.6668	22.1165	32.4718	16.0469	23.0371	8.82848	14.9619	12.7781	16.0812	0.00136456	-0.803826	down	K13627|0|bom:102275977|K13627 solute carrier family 12 (potassium/chloride transporter), member 7 | (RefSeq) SLC12A7; solute carrier family 12 member 7	Collecting duct acid secretion (ko04966)
gene-SEC31B	438	323	529	315	250	266	238	259	221	208	2.63418	2.19221	2.86176	1.74975	1.60042	1.65978	1.49782	1.52965	1.30292	1.34953	0.00771443	-0.650837	down	K14005|0|oas:101111678|K14005 protein transport protein SEC31 | (RefSeq) SEC31B; SEC31 homolog B, COPII coat complex component	Protein processing in endoplasmic reticulum (ko04141)
gene-TENM2	400	316	933	434	390	346	216	194	224	257	1.04095	0.92869	2.18729	1.04686	1.08848	0.935059	0.59319	0.497784	0.574157	0.725604	0.000365288	-0.978016	down	--	--
gene-FCRLB	27	40	18	34	41	60	95	73	80	46	0.247224	0.501944	0.130209	0.270032	0.371283	0.605465	0.970691	0.752257	0.963333	0.429348	0.00876832	1.05561	up	--	--
gene-FMO4	242	261	299	279	180	185	173	135	218	91	1.94145	2.3508	2.15239	2.0677	1.57517	1.53192	1.4725	1.07948	1.73534	0.821743	0.0173702	-0.695219	down	K00485|0|phd:102324687|K00485 dimethylaniline monooxygenase (N-oxide forming) [EC:1.14.13.8] | (RefSeq) FMO4; flavin containing monooxygenase 4	Drug metabolism - cytochrome P450 (ko00982)
gene-FAT3	69	12	21	41	30	59	122	254	100	169	0.217429	0.040133	0.060327	0.118703	0.102247	0.194651	0.410111	0.798387	0.312124	0.582925	4.66682e-05	1.99322	up	K16506|0|bta:536281|K16506 protocadherin Fat 1/2/3 | (RefSeq) FAT3; FAT atypical cadherin 3	--
gene-DTX1	333	181	249	167	160	326	645	305	382	329	2.61172	1.60812	1.7568	1.21209	1.34357	2.66242	5.34738	2.36038	2.94878	2.80499	0.00424173	0.842625	up	K06058|0|bta:512873|K06058 deltex [EC:2.3.2.27] | (RefSeq) DTX1; deltex E3 ubiquitin ligase 1	Notch signaling pathway (ko04330)
gene-SLC4A9	998	1053	1209	1628	630	1168	490	679	719	595	7.99376	9.54862	8.72539	12.1136	5.41689	9.74083	4.14484	5.3658	5.67568	5.17434	0.01166	-0.630242	down	K13860|0|oas:101118443|K13860 solute carrier family 4 (sodium bicarbonate cotransporter), member 9 | (RefSeq) SLC4A9; solute carrier family 4 member 9	--
gene-TMC6	2344	2615	2306	3974	1587	2024	1215	1304	1735	1137	21.3385	26.8533	18.5239	33.2741	15.4484	18.9791	11.5429	11.5464	15.4969	11.2443	0.000305449	-0.838837	down	--	--
gene-RUNX3	617	418	507	729	308	1234	1087	435	1172	427	4.12382	3.16388	3.05169	4.52055	2.20641	8.58341	7.68272	2.86747	7.72344	3.09625	0.0189112	0.712862	up	K09279|0|mcf:102140435|K09279 runt-related transcription factor 3 | (RefSeq) RUNX3; runt related transcription factor 3	--
gene-ADAM15	5027	4328	4394	7914	5369	4281	2853	3620	3929	3530	46.3755	45.067	36.5575	67.6824	53.4351	41.4413	27.9341	33.1177	35.9003	35.4742	0.00425611	-0.618516	down	K06836|0|oas:101105128|K06836 disintegrin and metalloproteinase domain-containing protein 15 [EC:3.4.24.-] | (RefSeq) ADAM15; ADAM metallopeptidase domain 15	--
gene-SLC6A4	213	14	371	389	96	201	80	16	45	84	2.40004	0.176229	3.77318	4.07086	1.16262	2.35529	0.946296	0.171349	0.498674	1.03103	0.0418937	-1.30039	down	K05037|0|oas:443491|K05037 solute carrier family 6 (neurotransmitter transporter, serotonin) member 4 | (RefSeq) SLC6A4, SERT; solute carrier family 6 member 4	Serotonergic synapse (ko04726)
gene-NTN4	438	314	674	408	475	286	257	266	227	321	3.15995	2.55288	4.38348	2.72639	3.68104	2.15402	1.9503	1.89458	1.61667	2.51157	0.00136068	-0.770501	down	K06845|0|oas:780511|K06845 netrin 4 | (RefSeq) NTN4; netrin 4	Axon guidance (ko04360)
gene-LOC114116836	127	187	219	153	123	291	276	234	355	204	2.15322	4.06815	3.14284	2.41436	2.41431	4.94617	5.12117	3.93419	5.97019	3.71309	0.0109116	0.715198	up	K06523|3.72211e-153|chx:102178567|K06523 intercellular adhesion molecule 2 | (RefSeq) intercellular adhesion molecule 2	Cell adhesion molecules (CAMs) (ko04514);; Natural killer cell mediated cytotoxicity (ko04650)
gene-PRAG1	383	399	404	506	277	640	669	444	937	554	1.72944	2.07145	1.67366	2.13864	1.3605	3.05987	3.24701	2.0164	4.19223	2.73678	0.00433927	0.682928	up	K17537|0|bta:533821|K17537 tyrosine-protein kinase SgK223 [EC:2.7.10.2] | (RefSeq) PRAG1; PEAK1 related kinase activating pseudokinase 1	--
gene-LOC114110633	1256	742	557	1307	391	2041	3369	1477	3707	596	18.1201	12.1066	6.99254	17.0203	5.85181	31.2476	50.4532	20.3525	51.9401	9.02641	0.000598354	1.33239	up	--	--
gene-TMEM176B	448	395	494	532	236	909	719	427	881	441	9.61631	9.77293	9.69432	10.7611	5.49742	20.6844	16.29	9.18826	19.0203	10.4437	0.011886	0.650109	up	--	--
gene-IER5L	305	234	435	279	211	620	513	326	465	419	2.99314	2.59368	3.84263	2.54117	2.22387	6.33735	5.32203	3.15285	4.49317	4.47023	0.00562835	0.671032	up	--	--
gene-FBXL7	938	759	931	591	485	821	1092	1452	1212	1775	5.75108	5.26687	5.1437	3.36219	3.1949	5.23985	7.08162	8.78886	7.32239	11.8266	0.00134601	0.773888	up	K10273|0|bta:518806|K10273 F-box and leucine-rich repeat protein 7 | (RefSeq) FBXL7; F-box and leucine rich repeat protein 7	--
gene-MAP3K7CL	111	69	155	42	103	165	348	206	286	197	1.62886	1.1555	2.06365	0.570516	1.66782	2.54723	5.56387	3.0454	4.20502	3.18334	0.000239437	1.31418	up	--	--
gene-GPT	1388	1200	1805	2040	918	1402	420	731	656	526	12.8903	11.8139	15.0776	16.739	9.04647	12.3622	4.12131	6.94548	6.22098	5.48915	0.00019845	-1.00761	down	K00814|0|chx:102175221|K00814 alanine transaminase [EC:2.6.1.2] | (RefSeq) GPT; glutamic--pyruvic transaminase	Arginine biosynthesis (ko00220);; Alanine, aspartate and glutamate metabolism (ko00250);; Carbon metabolism (ko01200);; 2-Oxocarboxylic acid metabolism (ko01210);; Biosynthesis of amino acids (ko01230)
gene-SZT2	1700	1543	1388	1512	1181	1204	795	1126	1084	834	4.16609	4.27821	3.0616	3.43571	3.10746	3.07106	2.05605	2.72381	2.61696	2.21973	0.00143777	-0.589526	down	--	--
gene-WDR62	119	120	128	129	91	225	166	209	265	109	0.502199	0.573113	0.484759	0.503455	0.409175	0.987379	0.741896	0.8685	1.10146	0.497727	0.0281876	0.678615	up	--	--
gene-PPM1J	147	78	102	105	44	41	42	30	35	31	2.3038	1.3752	1.43268	1.52457	0.742819	0.661676	0.697464	0.464877	0.541634	0.513322	0.00014958	-1.42794	down	K17504|0|chx:102173058|K17504 protein phosphatase 1J [EC:3.1.3.16] | (RefSeq) PPM1J; protein phosphatase, Mg2+/Mn2+ dependent 1J	--
gene-LOC114117342	170	310	204	155	97	392	258	356	536	119	1.98124	4.10528	2.14665	1.67639	1.20816	4.77345	3.188	4.11182	6.18046	1.50519	0.0435995	0.75163	up	K00637|0|oas:101121363|K00637 sterol O-acyltransferase [EC:2.3.1.26] | (RefSeq) SOAT1; sterol O-acyltransferase 1	Steroid biosynthesis (ko00100)
gene-DMPK	23869	17940	22992	11529	34185	7437	13393	18393	13653	18176	206.352	174.806	178.977	92.4433	316.794	67.0085	122.82	157.87	115.988	170.612	0.0246263	-0.67911	down	K08788|0|bom:102286002|K08788 dystrophia myotonica-protein kinase [EC:2.7.11.1] | (RefSeq) DMPK; dystrophia myotonica protein kinase	--
gene-IGSF10	1644	891	870	1162	525	2271	2159	2704	1843	2089	5.07004	3.10445	2.41186	3.3184	1.73322	7.33242	7.02339	8.2158	5.6036	6.9846	5.48124e-06	1.08653	up	--	--
gene-ZDHHC1	649	529	897	452	514	390	318	429	360	527	8.8533	8.22179	11.1957	5.75524	7.60294	5.56926	4.61367	5.79911	4.89097	7.8515	0.0115325	-0.586982	down	K20027|0|chx:102178201|K20027 palmitoyltransferase ZDHHC1/11 [EC:2.3.1.225] | (RefSeq) ZDHHC1; zinc finger DHHC-type containing 1	--
gene-TEDC2	187	186	347	171	197	133	121	156	148	93	2.81404	3.16584	4.69399	2.38156	3.17389	2.08194	1.92252	2.30499	2.18449	1.5056	0.00944151	-0.759015	down	--	--
gene-PCCB	2994	2662	2943	3742	2078	2366	1663	1707	1544	1441	37.8449	38.0995	33.51	43.9067	28.2159	31.1231	22.2121	21.292	19.2369	19.7859	6.89315e-05	-0.764734	down	K01966|0|oas:101113555|K01966 propionyl-CoA carboxylase beta chain [EC:6.4.1.3] | (RefSeq) PCCB; propionyl-CoA carboxylase beta subunit	Valine, leucine and isoleucine degradation (ko00280);; Glyoxylate and dicarboxylate metabolism (ko00630);; Propanoate metabolism (ko00640);; Carbon metabolism (ko01200)
gene-LOC101104808	23073	23484	29812	27701	6016	10978	2980	5680	4527	4777	143.051	164.833	166.461	159.411	40.0547	70.8326	19.5288	34.7561	27.6578	32.1694	4.94655e-08	-1.94458	down	K00157|0|oas:101104808|K00157 aldehyde oxidase [EC:1.2.3.1] | (RefSeq) aldehyde oxidase 4-like	Valine, leucine and isoleucine degradation (ko00280);; Tyrosine metabolism (ko00350);; Tryptophan metabolism (ko00380);; Vitamin B6 metabolism (ko00750);; Nicotinate and nicotinamide metabolism (ko00760);; Retinol metabolism (ko00830);; Drug metabolism - cytochrome P450 (ko00982);; Jak-STAT signaling pathway (ko04630)
gene-SELL	32	35	13	18	20	130	506	57	296	29	0.346008	0.428077	0.128465	0.175743	0.224795	1.48698	5.91308	0.610721	3.2193	0.336299	1.99488e-06	3.00603	up	K06495|0|oas:101102077|K06495 selectin, lymphocyte | (RefSeq) SELL; selectin L	Cell adhesion molecules (CAMs) (ko04514)
gene-LOC114113733	56	7	10	18	27	29	81	36	55	51	0.465795	0.061802	0.070336	0.135766	0.24302	0.253466	0.719115	0.297882	0.453813	0.457705	0.0453808	1.04879	up	K04950|0|phd:102341571|K04950 cyclic nucleotide gated channel alpha 3 | (RefSeq) CNGA3; cyclic nucleotide gated channel alpha 3	--
gene-SP110	425	327	506	288	352	446	801	406	861	469	4.68925	3.97895	4.87336	2.91298	4.02842	4.97765	9.02776	4.34983	9.23042	5.38645	0.0137744	0.628074	up	--	--
gene-CXCL16	678	913	1357	1038	1082	1219	1535	1556	2223	1361	11.5253	17.7401	20.8857	16.3891	19.7733	21.8197	27.8179	26.2743	37.5834	25.1887	0.00317921	0.608681	up	K10035|1.26762e-169|oas:101111722|K10035 C-X-C motif chemokine 16 | (RefSeq) CXCL16; C-X-C motif chemokine ligand 16	Cytokine-cytokine receptor interaction (ko04060);; Chemokine signaling pathway (ko04062)
gene-TREX2	100	260	130	93	86	284	363	257	691	143	2.17494	6.43725	2.56032	1.8715	2.01936	6.45486	8.38476	5.54824	14.8893	3.38835	0.00197091	1.28777	up	K10791|2.27484e-170|oas:101102374|K10791 three prime repair exonuclease 2 [EC:3.1.11.2] | (RefSeq) TREX2; three prime repair exonuclease 2	--
gene-LAMB3	1462	1572	1662	1546	1138	887	568	956	1014	758	9.53029	11.6045	9.75539	9.35396	7.96596	6.01785	3.90963	6.1524	6.51347	5.367	6.14682e-06	-0.8577	down	K06244|0|chx:102168376|K06244 laminin, beta 3 | (RefSeq) LAMB3; laminin subunit beta 3	PI3K-Akt signaling pathway (ko04151);; Focal adhesion (ko04510);; ECM-receptor interaction (ko04512);; Toxoplasmosis (ko05145);; Amoebiasis (ko05146);; Pathways in cancer (ko05200);; Small cell lung cancer (ko05222)
gene-RERG	420	235	362	284	459	257	201	262	123	191	4.61911	2.90773	3.58833	2.90361	5.42054	2.93228	2.33635	2.84512	1.32499	2.27759	0.00562809	-0.812623	down	K07855|1.52123e-136|phd:102336612|K07855 Ras-related and estrogen-regulated growth inhibitor | (RefSeq) RERG; RAS like estrogen regulated growth inhibitor	--
gene-LOC105614852	112	174	53	20	33	359	510	244	284	3	1.37708	2.43622	0.581733	0.224593	0.43671	4.61679	6.66921	2.9765	3.4644	0.033628	0.0191019	1.71358	up	K20897|0|phd:102317731|K20897 guanylate-binding protein 2 | (RefSeq) GBP2; guanylate binding protein 2	--
gene-SELPLG	258	253	216	338	184	423	583	331	869	167	3.53346	3.97434	2.77611	4.29652	2.78293	6.24828	8.87772	4.68563	12.0865	2.37588	0.0122094	0.860493	up	K06544|6.47473e-151|oas:101102589|K06544 selectin P ligand | (RefSeq) SELPLG; selectin P ligand	Cell adhesion molecules (CAMs) (ko04514);; Staphylococcus aureus infection (ko05150)
gene-INPP5D	513	566	681	778	424	896	1311	572	1431	484	2.82863	3.52849	3.37819	3.98172	2.50855	5.14126	7.63811	3.11095	7.77266	2.89933	0.0215225	0.623224	up	K03084|0|bta:507329|K03084 phosphatidylinositol-3,4,5-trisphosphate 5-phosphatase 1 [EC:3.1.3.86] | (RefSeq) INPP5D; inositol polyphosphate-5-phosphatase D	Inositol phosphate metabolism (ko00562);; Phosphatidylinositol signaling system (ko04070);; B cell receptor signaling pathway (ko04662);; Fc epsilon RI signaling pathway (ko04664);; Fc gamma R-mediated phagocytosis (ko04666)
gene-EFNB3	85	40	45	16	48	47	90	178	72	111	0.799983	0.424545	0.373227	0.138184	0.478393	0.450946	0.888159	1.64767	0.660301	1.12977	0.0218531	1.05046	up	K05463|1.14316e-171|oas:101103994|K05463 ephrin-B | (RefSeq) EFNB3; ephrin B3	Axon guidance (ko04360)
gene-HYKK	216	202	294	115	293	173	133	148	119	157	1.33738	1.43104	1.68543	0.657507	1.96702	1.12932	0.892936	0.890928	0.719395	1.10363	0.0413686	-0.6507	down	K18201|0|oas:101122555|K18201 hydroxylysine kinase [EC:2.7.1.81] | (RefSeq) HYKK, AGPHD1; hydroxylysine kinase	Lysine degradation (ko00310)
gene-WDR17	236	220	316	189	237	149	169	180	133	176	1.53983	1.62329	1.85892	1.14233	1.66461	1.01383	1.16778	1.15947	0.852821	1.24768	0.0312382	-0.591185	down	--	--
gene-PEG3	702	679	1273	441	641	867	1023	1796	1123	1043	1.7225	1.88843	2.81503	1.00413	1.68877	2.21505	2.65525	4.35413	2.71681	2.78331	0.0079975	0.640281	up	K09230|0|oas:100505405|K09230 SCAN domain-containing zinc finger protein | (RefSeq) PEG3; paternally expressed 3	--
gene-ACSS1	4371	3453	3591	2024	5732	1568	2612	3036	2497	3224	35.3839	31.6397	26.1802	15.2029	49.8362	13.2097	22.3499	24.2558	19.9143	28.3468	0.027039	-0.61663	down	K01895|0|chx:102185099|K01895 acetyl-CoA synthetase [EC:6.2.1.1] | (RefSeq) ACSS1; acyl-CoA synthetase short-chain family member 1	Glycolysis / Gluconeogenesis (ko00010);; Pyruvate metabolism (ko00620);; Propanoate metabolism (ko00640);; Carbon metabolism (ko01200)
gene-COL8A2	631	385	376	526	431	299	258	309	179	245	3.78318	2.60721	2.02366	2.91958	2.77243	1.86	1.62865	1.82276	1.05185	1.59202	0.000367121	-0.911929	down	--	--
gene-PHF13	601	518	766	400	514	1633	809	890	999	822	4.53697	4.4314	5.21055	2.80625	4.17272	12.8422	6.46382	6.63854	7.43906	6.74594	0.000136855	0.849055	up	--	--
gene-BANP	492	156	379	476	234	382	808	847	726	868	5.8858	2.09175	4.06792	5.1329	2.93041	4.66402	10.0354	9.77297	8.38124	11.2441	0.000415633	1.0656	up	--	--
gene-RCSD1	471	368	634	516	437	771	1228	595	917	404	4.06421	3.59003	4.92596	4.13298	4.04995	6.92724	11.2093	5.07165	7.80031	3.78171	0.00787086	0.658382	up	K18615|0|chx:102188990|K18615 CapZ-interacting protein | (RefSeq) RCSD1; RCSD domain containing 1	--
gene-LOC101110111	417	210	231	259	255	459	620	365	515	337	5.18187	2.91978	2.61088	2.96865	3.40974	5.95015	8.17152	4.47787	6.34067	4.58253	0.009001	0.694704	up	K01763|0|chx:102175921|K01763 selenocysteine lyase [EC:4.4.1.16] | (RefSeq) SCLY; selenocysteine lyase	Selenocompound metabolism (ko00450)
gene-SLCO4A1	140	153	146	73	96	318	291	163	377	124	1.13402	1.40272	1.06592	0.550506	0.838404	2.6883	2.5043	1.30231	3.02396	1.09139	0.00427058	1.01022	up	K14354|0|chx:102184535|K14354 solute carrier organic anion transporter family, member 4A | (RefSeq) SLCO4A1; solute carrier organic anion transporter family member 4A1	--
gene-CARNS1	48	70	56	20	81	22	31	28	13	39	0.32311	0.537432	0.342306	0.124779	0.591419	0.15565	0.221594	0.186051	0.084101	0.289629	0.0174468	-1.09418	down	K14755|0|chx:102182385|K14755 carnosine synthase [EC:6.3.2.11] | (RefSeq) CARNS1; carnosine synthase 1	Arginine and proline metabolism (ko00330);; Histidine metabolism (ko00340);; beta-Alanine metabolism (ko00410)
gene-RAC2	915	714	620	1165	357	1492	2131	641	2693	570	7.94811	7.02277	4.85061	9.39472	3.32935	13.4837	19.5679	5.4903	23.0555	5.37141	0.0105329	0.943727	up	K07860|1.04295e-128|phd:102315491|K07860 Ras-related C3 botulinum toxin substrate 2 | (RefSeq) RAC2; ras-related C3 botulinum toxin substrate 2 (rho family, small GTP binding protein Rac2)	MAPK signaling pathway (ko04010);; Ras signaling pathway (ko04014);; Rap1 signaling pathway (ko04015);; cAMP signaling pathway (ko04024);; Chemokine signaling pathway (ko04062);; Sphingolipid signaling pathway (ko04071);; Wnt signaling pathway (ko04310);; Axon guidance (ko04360);; VEGF signaling pathway (ko04370);; Focal adhesion (ko04510);; Adherens junction (ko04520);; Natural killer cell media…
gene-MANF	1244	979	1123	1714	673	1738	3981	1754	2477	1107	37.2258	33.1477	30.2544	47.6065	21.6204	54.1122	125.912	51.8034	73.0531	35.9774	0.0013791	0.907715	up	--	--
gene-TRANK1	759	465	699	438	829	1009	1138	982	1315	608	1.96138	1.35912	1.62499	1.05047	2.30075	2.71676	3.11626	2.5036	3.34679	1.70404	0.00969008	0.608936	up	--	--
gene-COMTD1	411	410	348	581	524	445	277	254	319	228	10.9969	12.4192	8.37226	14.4439	15.0549	12.4029	7.83053	6.70479	8.40708	6.60721	0.0137363	-0.646402	down	--	--
gene-AP5Z1	522	109	160	216	100	821	138	216	744	557	4.96288	1.17598	1.39812	1.96074	1.01365	8.35417	1.43536	2.0032	7.17863	5.97627	0.0180002	1.143	up	K19025|0|bom:102266399|K19025 AP-5 complex subunit zeta-1 | (RefSeq) AP5Z1; adaptor related protein complex 5 zeta 1 subunit	--
gene-DNAH1	121	55	123	58	77	41	0	6	14	9	0.248201	0.127898	0.22838	0.109152	0.168904	0.087034	0	0.012012	0.027629	0.018223	1.73311e-05	-2.64901	down	K10408|0|chx:102173136|K10408 dynein heavy chain, axonemal | (RefSeq) DNAH1; dynein axonemal heavy chain 1	Huntington's disease (ko05016)
gene-CRY1	154	147	368	148	245	243	387	374	346	375	1.58217	1.87114	3.66268	1.45607	2.79354	2.87073	4.0819	3.94786	3.88101	4.46489	0.0169409	0.702462	up	K02295|0|oas:443263|K02295 cryptochrome | (RefSeq) CRY1; cryptochrome circadian clock 1	Circadian rhythm (ko04710)
gene-GIMAP6	334	333	280	440	191	763	1103	413	1082	219	3.07011	3.46688	2.3166	3.74885	1.88687	7.2958	10.7167	3.74501	9.80441	2.18534	0.00154678	1.11964	up	--	--
gene-LOC106990358	462	249	132	119	90	59	35	23	9	47	4.31143	2.45462	0.917112	1.06085	0.86427	0.614193	0.369205	0.198496	0.155213	0.618184	9.04268e-07	-2.63748	down	--	--
gene-ACTN2	6385	2706	5428	2012	3755	1120	1551	1969	2854	4438	36.5986	17.555	28.0204	10.7007	23.1173	6.67863	9.39584	11.1358	16.1176	27.6305	0.0356601	-0.741104	down	K21073|0|oas:101116372|K21073 actinin alpha 2/3 | (RefSeq) ACTN2; actinin alpha 2	Focal adhesion (ko04510);; Adherens junction (ko04520);; Tight junction (ko04530);; Leukocyte transendothelial migration (ko04670);; Regulation of actin cytoskeleton (ko04810);; Amoebiasis (ko05146);; Viral carcinogenesis (ko05203);; Systemic lupus erythematosus (ko05322);; Arrhythmogenic right ventricular cardiomyopathy (ARVC) (ko05412)
gene-CD74	15358	16985	19092	29125	13761	33802	33303	22290	53521	18513	258.898	324.139	289.857	455.735	249.149	593.002	593.405	370.883	889.119	339.005	0.00698556	0.72858	up	K06505|0|chx:102185560|K06505 CD74 antigen | (RefSeq) CD74; CD74 molecule	Antigen processing and presentation (ko04612);; Tuberculosis (ko05152);; Herpes simplex infection (ko05168)
gene-EPPK1	1090	524	614	1357	349	627	290	480	259	161	1.85285	1.00712	0.939935	2.14128	0.636923	1.10817	0.520399	0.805738	0.432995	0.296632	0.00117968	-1.16563	down	--	--
gene-CDHR4	104	195	87	105	115	53	26	17	53	34	0.912762	1.83442	0.653991	0.833371	1.01492	0.492212	0.211923	0.132892	0.420195	0.293044	1.89335e-05	-1.80479	down	K16504|0|bta:786520|K16504 cadherin-related family member 4 | (RefSeq) CDHR4, CDH29; cadherin related family member 4	--
gene-FOXK1	1395	1103	2038	1342	1725	3335	2007	2992	2609	3265	4.44405	3.97848	5.8465	3.96943	5.9023	11.0591	6.76013	9.4105	8.19365	11.2999	1.09892e-05	0.884125	up	K09404|0|bta:781626|K09404 forkhead box protein K | (RefSeq) FOXK1; forkhead box K1	--
gene-ADRA2A	151	315	788	746	387	155	82	268	108	154	1.39751	3.2999	6.58296	6.42658	3.85424	1.49667	0.795608	2.44886	0.984814	1.54347	3.44873e-05	-1.63537	down	K04138|0|chx:102187024|K04138 adrenergic receptor alpha-2A | (RefSeq) ADRA2A; adrenoceptor alpha 2A	cGMP-PKG signaling pathway (ko04022);; Neuroactive ligand-receptor interaction (ko04080)
gene-DENND2D	146	81	119	86	78	318	317	151	319	111	1.90368	1.167	1.40374	1.01738	1.08717	4.23097	4.3952	1.97272	4.11172	1.56234	0.000595259	1.21275	up	K20161|0|oas:101113024|K20161 DENN domain-containing protein 2 | (RefSeq) DENND2D; DENN domain containing 2D	--
gene-ATOH8	583	253	985	343	526	487	869	1194	1279	1432	7.21545	3.54602	10.9794	3.94022	6.99322	6.2713	11.3624	14.5868	15.5957	19.2529	0.00144583	1.00162	up	K09084|3.73821e-130|bta:616225|K09084 atonal protein 8 | (RefSeq) ATOH8; atonal bHLH transcription factor 8	--
gene-GPR37	261	212	284	73	327	104	80	48	74	101	2.35862	2.16866	2.31194	0.610842	3.17972	0.9794	0.75728	0.429007	0.658513	0.985745	0.000118267	-1.53967	down	K04243|0|chx:102190018|K04243 G protein-coupled receptor 37 (endothelin receptor type B-like) | (RefSeq) GPR37; G protein-coupled receptor 37	Parkinson's disease (ko05012)
gene-LOC114118067	0	70	0	24	31	26	214	64	270	60	0	0.996941	0	0.281034	0.42636	0.346289	3.0828	0.943692	3.75762	0.918617	0.0197076	2.16528	up	K06512|5.83734e-163|oas:101123578|K06512 leukocyte immunoglobulin-like receptor | (RefSeq) leukocyte immunoglobulin-like receptor subfamily A member 6	Osteoclast differentiation (ko04380)
gene-CXCR5	22	28	24	36	27	39	63	43	76	52	0.130407	0.188285	0.128612	0.198758	0.171096	0.245141	0.401792	0.256419	0.448481	0.338012	0.0138676	0.945962	up	K04190|0|oas:101104174|K04190 C-X-C chemokine receptor type 5 | (RefSeq) CXCR5; C-X-C motif chemokine receptor 5	Cytokine-cytokine receptor interaction (ko04060);; Chemokine signaling pathway (ko04062)
gene-IL21R	59	33	56	87	34	148	222	40	234	48	0.920676	0.581234	0.786423	1.27426	0.561712	2.42478	3.69889	0.619663	3.64043	0.810679	0.00604689	1.32544	up	K05075|0|oas:100820753|K05075 interleukin 21 receptor | (RefSeq) IL21R; interleukin 21 receptor	Cytokine-cytokine receptor interaction (ko04060);; Jak-STAT signaling pathway (ko04630);; Inflammatory bowel disease (IBD) (ko05321)
gene-RAB20	120	72	223	117	99	193	188	219	301	112	2.26536	1.53751	3.80723	2.05539	2.00727	3.81495	3.77128	4.09385	5.6343	2.30655	0.0398843	0.68042	up	K07911|3.10574e-149|oas:101116740|K07911 Ras-related protein Rab-20 | (RefSeq) RAB20; RAB20, member RAS oncogene family	--
gene-EREG	240	629	178	199	320	203	176	91	136	157	1.97068	5.86207	1.31855	1.52084	2.82672	1.73403	1.52982	0.73593	1.09973	1.40499	0.00399895	-1.13658	down	K09784|1.73467e-83|bta:100295476|K09784 epiregulin | (RefSeq) EREG; epiregulin	ErbB signaling pathway (ko04012)
gene-MLYCD	2051	1707	2486	2597	2045	1444	1067	1261	1613	1049	25.8804	24.3823	28.2537	30.4184	27.7074	18.9516	14.2313	15.6992	20.055	14.3773	6.09059e-06	-0.79421	down	K01578|0|chx:102183446|K01578 malonyl-CoA decarboxylase [EC:4.1.1.9] | (RefSeq) MLYCD; malonyl-CoA decarboxylase	beta-Alanine metabolism (ko00410);; Propanoate metabolism (ko00640);; Peroxisome (ko04146);; AMPK signaling pathway (ko04152)
gene-SLC28A3	167	521	317	389	185	832	786	329	733	318	1.03915	3.68052	1.77967	2.24857	1.23588	5.39996	5.18057	2.02292	4.50502	2.1528	0.015075	0.853641	up	K11536|0|oas:101116798|K11536 pyrimidine nucleoside transport protein | (RefSeq) SLC28A3; solute carrier family 28 member 3	--
gene-KCNQ5	40	23	56	51	29	71	62	80	76	42	0.176234	0.112427	0.219487	0.205109	0.136072	0.323	0.284779	0.344819	0.328463	0.200703	0.0487119	0.714549	up	K04930|0|oas:100174987|K04930 potassium voltage-gated channel KQT-like subfamily member 5 | (RefSeq) KCNQ5; potassium voltage-gated channel subfamily Q member 5	Cholinergic synapse (ko04725)
gene-APOBR	200	320	240	315	210	501	571	391	734	273	1.35416	2.45238	1.46171	1.97751	1.52486	3.52668	4.08374	2.61147	4.89376	2.00401	0.0019782	0.876488	up	--	--
gene-SHANK1	70	60	61	41	39	23	39	27	46	25	0.214801	0.209022	0.166653	0.114717	0.127968	0.073243	0.125028	0.081056	0.138873	0.081142	0.0381374	-0.794708	down	K15009|0|chx:102190985|K15009 SH3 and multiple ankyrin repeat domains protein | (RefSeq) SHANK1; SH3 and multiple ankyrin repeat domains 1	Glutamatergic synapse (ko04724)
gene-NUP210	203	169	162	228	92	368	652	278	768	181	0.785986	0.741599	0.564102	0.820757	0.380998	1.48739	2.67989	1.06531	2.94243	0.761629	0.000216661	1.34548	up	K14314|0|bta:100125264|K14314 nuclear pore complex protein Nup210 | (RefSeq) NUP210; nucleoporin 210	RNA transport (ko03013)
gene-HYOU1	2050	1481	1542	2483	1151	2254	4262	2534	4917	2163	12.1464	9.94674	8.25344	13.7376	7.35187	13.9861	26.8133	14.8512	28.829	13.9365	0.0010176	0.847597	up	K09486|0|oas:101105848|K09486 hypoxia up-regulated 1 | (RefSeq) HYOU1; hypoxia up-regulated 1	Protein processing in endoplasmic reticulum (ko04141)
gene-TMC7	136	109	201	128	78	93	56	66	90	70	0.878521	0.795091	1.16641	0.764366	0.540031	0.621108	0.378904	0.418059	0.569962	0.49051	0.0149091	-0.799699	down	--	--
gene-GALNT15	447	760	2644	627	977	1119	1400	2942	1630	3572	2.64518	5.08906	14.0972	3.44215	6.21026	6.89413	8.75557	17.1881	9.50772	22.9669	0.00703336	1.0362	up	K00710|0|chx:102182734|K00710 polypeptide N-acetylgalactosaminyltransferase [EC:2.4.1.41] | (RefSeq) GALNT15; polypeptide N-acetylgalactosaminyltransferase 15	Mucin type O-Glycan biosynthesis (ko00512)
gene-IRF1	671	517	499	352	300	792	1505	598	1418	632	13.0838	11.3082	8.64321	6.31599	6.28789	15.9947	31.0367	11.4268	27.1345	13.3122	0.000310665	1.03859	up	K09444|2.00431e-154|phd:102340994|K09444 interferon regulatory factor 1 | (RefSeq) IRF1; interferon regulatory factor 1	Prolactin signaling pathway (ko04917);; Pertussis (ko05133);; Hepatitis C (ko05160)
gene-LAMC3	256	255	570	302	479	1135	379	593	942	377	1.15363	1.30044	2.31233	1.26268	2.31632	5.32498	1.8033	2.63784	4.18461	1.84606	0.00711288	0.840898	up	K06247|0|oas:101122429|K06247 laminin, gamma 3 | (RefSeq) LAMC3; laminin subunit gamma 3	PI3K-Akt signaling pathway (ko04151);; Focal adhesion (ko04510);; ECM-receptor interaction (ko04512);; Toxoplasmosis (ko05145);; Amoebiasis (ko05146);; Pathways in cancer (ko05200);; Small cell lung cancer (ko05222)
gene-SLC26A3	13067	18541	10105	32470	11893	5803	4111	11278	3062	7249	118.277	192.391	86.6395	274.64	117.374	55.5236	41.3864	104.463	28.3176	74.0966	3.11942e-05	-1.50632	down	K14078|0|oas:100462650|K14078 solute carrier family 26 (chloride anion exchanger), member 3 | (RefSeq) SLC26A3; solute carrier family 26 member 3	Pancreatic secretion (ko04972);; Mineral absorption (ko04978)
gene-PTX3	36	149	222	94	145	134	465	198	464	139	0.342362	1.63999	1.94325	0.844992	1.50849	1.35674	4.78707	1.90423	4.45129	1.4721	0.0167181	1.08307	up	--	--
gene-POU2F3	400	475	580	799	482	322	242	299	287	159	4.32549	5.81441	5.64483	8.01037	5.59677	3.61953	2.76592	3.18228	3.05411	1.85616	1.06956e-05	-1.11286	down	K09364|0|oas:101110172|K09364 POU domain transcription factor, class 2 | (RefSeq) POU2F3; POU class 2 homeobox 3	--
gene-NEIL2	1669	1406	1616	1736	1401	661	684	1261	606	437	24.8377	23.6885	21.6573	23.9786	22.3828	10.2315	10.7493	18.5095	8.87618	7.14958	2.97374e-07	-1.15544	down	K10568|0|oas:101118667|K10568 endonuclease VIII-like 2 [EC:3.2.2.- 4.2.99.18] | (RefSeq) NEIL2; nei like DNA glycosylase 2	Base excision repair (ko03410)
gene-CSF3R	26	96	36	20	22	308	304	25	324	34	0.225567	0.975997	0.285998	0.15328	0.209668	2.91428	2.94613	0.219308	2.88443	0.331463	0.000820994	2.19891	up	K05061|0|oas:101118070|K05061 granulocyte colony-stimulating factor receptor | (RefSeq) CSF3R; colony stimulating factor 3 receptor	Cytokine-cytokine receptor interaction (ko04060);; PI3K-Akt signaling pathway (ko04151);; Jak-STAT signaling pathway (ko04630);; Hematopoietic cell lineage (ko04640);; Pathways in cancer (ko05200)
gene-MEX3B	153	113	193	111	94	312	212	226	119	240	1.18419	0.990069	1.34943	0.796288	0.782721	2.52128	1.7374	1.73303	0.909949	2.02635	0.0221491	0.733879	up	K15686|0|ecb:100052950|K15686 RNA-binding protein MEX3 [EC:2.3.2.27] | (RefSeq) MEX3B; mex-3 RNA binding family member B	--
gene-SMIM19	1847	1997	2911	2865	2049	1673	1440	1743	1314	1628	22.0384	26.5378	30.9558	31.1838	25.8259	20.5419	17.6792	20.2036	15.1065	20.9491	0.000726032	-0.603319	down	--	--
gene-RASGRF2	174	197	406	151	409	180	96	162	237	153	0.456111	0.583358	0.958922	0.367138	1.15247	0.490143	0.264387	0.41738	0.611974	0.434142	0.0405731	-0.722855	down	K12326|0|chx:102171602|K12326 Ras-specific guanine nucleotide-releasing factor 2 | (RefSeq) RASGRF2; Ras protein specific guanine nucleotide releasing factor 2	MAPK signaling pathway (ko04010);; Ras signaling pathway (ko04014)
gene-SLC1A4	718	615	914	1010	487	536	512	314	655	343	4.32764	4.19566	4.96685	5.6576	3.15172	3.36414	3.26556	1.86917	3.89295	2.24767	0.00397227	-0.689684	down	K05615|0|chx:102179486|K05615 solute carrier family 1 (glutamate/neutral amino acid transporter), member 4 | (RefSeq) SLC1A4; solute carrier family 1 member 4	--
gene-LOC101112166	81	70	48	79	32	0	10	4	14	0	0.740056	0.717187	0.394404	0.666038	0.308391	0	0.096168	0.034128	0.122349	0	2.30487e-08	-3.50298	down	--	--
gene-MMUT	6270	5258	6260	6548	4177	4762	2716	3943	2034	3252	62.016	58.7037	55.9755	60.4367	44.4352	48.4583	28.4562	38.606	19.7985	34.7846	0.000326552	-0.803006	down	K01847|0|phd:102320718|K01847 methylmalonyl-CoA mutase [EC:5.4.99.2] | (RefSeq) MUT; methylmalonyl-CoA mutase	Valine, leucine and isoleucine degradation (ko00280);; Glyoxylate and dicarboxylate metabolism (ko00630);; Propanoate metabolism (ko00640);; Carbon metabolism (ko01200)
gene-SIRPA	1277	1153	1564	1115	787	2381	2518	1198	2650	1454	8.47852	8.62392	9.31255	6.84079	5.61096	16.393	17.5997	7.82209	17.2192	10.4424	0.00054422	0.76605	up	K06551|0|chx:102174490|K06551 signal-regulatory protein alpha/beta1/gamma | (RefSeq) SIRPA; signal regulatory protein alpha	Osteoclast differentiation (ko04380)
gene-SLA2	101	90	54	93	31	184	230	87	203	76	1.06517	1.07807	0.510049	0.917264	0.34307	2.02889	2.58279	0.911581	2.1189	0.876641	0.0149485	1.01714	up	--	--
gene-GRID2IP	85	66	43	47	17	38	15	23	18	19	0.624968	0.551749	0.282559	0.319215	0.134583	0.290478	0.111453	0.168624	0.128126	0.150951	0.00691705	-1.2353	down	--	--
gene-MYOM1	2446	1858	2077	1045	5131	915	1466	1499	1437	2034	10.916	9.40809	8.34767	4.30157	24.6236	4.2369	6.89863	6.58169	6.33154	9.78642	0.0165217	-0.833431	down	--	--
gene-FAM171B	182	127	185	152	142	370	224	335	158	283	0.839269	0.66371	0.767394	0.649288	0.699375	1.77394	1.09249	1.52254	0.714521	1.41633	0.00923455	0.770454	up	--	--
gene-CCDC3	400	437	391	502	626	655	1147	1250	824	724	4.21439	5.20443	3.70831	4.90708	7.073	7.17473	12.7706	12.9986	8.54792	8.28059	0.000247662	0.897158	up	--	--
gene-TACC3	405	469	241	476	219	625	738	454	1053	291	3.58398	4.7548	1.94394	3.97711	2.08861	5.82184	7.04287	4.03507	9.35117	2.81883	0.0255094	0.726887	up	K14283|0|chx:102190407|K14283 transforming acidic coiled-coil-containing protein 3 | (RefSeq) TACC3; transforming acidic coiled-coil containing protein 3	RNA transport (ko03013)
gene-LOC101123403	42	36	41	32	16	75	75	38	82	34	0.363757	0.353391	0.322521	0.256345	0.146904	0.68334	0.688773	0.324809	0.710844	0.324331	0.0392047	0.828105	up	K06738|0|chx:102184990|K06738 sialic acid binding Ig-like lectin 6 | (RefSeq) SIGLEC6; sialic acid-binding Ig-like lectin 5	--
gene-CLCN2	1884	1908	934	2809	966	795	571	883	370	844	13.4221	15.4147	5.93403	18.4919	7.39473	6.06916	4.29	6.19584	2.57592	6.53597	2.04156e-05	-1.34576	down	K05011|0|chx:102183008|K05011 chloride channel 2 | (RefSeq) CLCN2; chloride voltage-gated channel 2	Mineral absorption (ko04978)
gene-LOC114109996	14147	7455	17769	8253	8151	3481	9902	5606	10780	3659	446.126	266.117	504.625	241.554	276.051	114.21	330.039	174.471	334.989	125.309	0.0147395	-0.743508	down	--	--
gene-CCDC88B	127	112	138	157	113	325	325	192	435	120	0.673818	0.668543	0.656999	0.77018	0.645146	1.79634	1.82255	1.00435	2.27579	0.69123	0.00153949	1.05735	up	--	--
gene-KIF26B	901	594	1001	575	379	733	1691	2928	2146	1724	1.74718	1.30239	1.74718	1.0338	0.787866	1.47879	3.46511	5.60377	4.1003	3.63074	1.26072e-06	1.4146	up	K10404|0|chx:102186789|K10404 kinesin family member 26 | (RefSeq) KIF26B; kinesin family member 26B	--
gene-RASL12	264	269	703	219	741	170	150	117	151	148	2.71486	3.13379	6.52501	2.09455	8.20092	1.81587	1.62847	1.19118	1.52651	1.65634	6.48179e-06	-1.59915	down	K07854|0|oas:101118025|K07854 Ras-like protein family member 12 | (RefSeq) RASL12; RAS like family 12	--
gene-C25H10orf71	75	70	74	30	318	18	18	18	14	49	0.240286	0.377895	0.223811	0.132333	1.60559	0.05753	0.061537	0.076743	0.042704	0.257826	0.000122259	-2.33685	down	--	--
gene-ITPK1	2684	2353	3091	3393	2025	1675	1330	1904	1840	1603	22.7045	22.075	21.5202	26.8466	18.3992	14.7413	12.0715	15.8677	14.8135	14.7284	4.72701e-05	-0.724453	down	K00913|0|chx:102183460|K00913 inositol-1,3,4-trisphosphate 5/6-kinase / inositol-tetrakisphosphate 1-kinase [EC:2.7.1.159 2.7.1.134] | (RefSeq) ITPK1; inositol-tetrakisphosphate 1-kinase	Inositol phosphate metabolism (ko00562);; Phosphatidylinositol signaling system (ko04070)
gene-STAC2	161	75	85	130	78	78	66	40	22	32	1.43959	0.747977	0.675907	1.07982	0.75081	0.724983	0.622665	0.345488	0.192134	0.297564	0.00339225	-1.19614	down	--	--
gene-FERMT3	455	511	415	554	260	893	1140	366	1277	355	4.77654	6.0936	3.92396	5.3887	2.93457	9.81587	12.71	3.80239	13.2854	4.02848	0.0130864	0.819298	up	K17084|0|bta:525159|K17084 kindlin 3 | (RefSeq) FERMT3, URP2; fermitin family member 3	Platelet activation (ko04611)
gene-CFAP100	56	56	127	40	115	8	21	38	24	31	0.672603	0.74973	1.37493	0.441391	1.47317	0.087725	0.26662	0.443643	0.274021	0.39711	0.000255593	-1.69669	down	--	--
gene-MPP3	84	38	151	49	19	33	26	43	34	10	0.803711	0.401625	1.301	0.43406	0.192084	0.326302	0.259328	0.398346	0.314953	0.098837	0.0135769	-1.19074	down	--	--
gene-AKNA	607	483	615	556	388	1037	1342	615	1376	557	3.00097	2.70027	2.73823	2.54908	2.0588	5.33658	7.01479	2.99937	6.70561	2.98717	0.000517152	0.857376	up	--	--
gene-LOC105601852	639	921	1230	655	938	723	475	359	676	277	9.13216	14.8959	15.8207	8.68743	14.3987	10.7443	7.16776	5.06198	9.50815	4.28857	0.00100605	-0.85136	down	--	--
gene-FUT1	44	45	55	59	42	103	165	98	210	29	0.610206	0.70944	0.68482	0.767088	0.627537	1.50103	2.44527	1.35236	2.90865	0.438428	0.0035607	1.24553	up	K00718|0|oas:101108248|K00718 galactoside 2-L-fucosyltransferase 1/2 [EC:2.4.1.69] | (RefSeq) FUT1; fucosyltransferase 1 (H blood group)	Glycosphingolipid biosynthesis - lacto and neolacto series (ko00601);; Glycosphingolipid biosynthesis - globo series (ko00603)
gene-LOC101111178	22579	21405	16640	32113	28010	15787	15410	9948	23963	6394	284.019	304.806	188.495	374.932	378.394	206.661	204.877	123.509	297.028	87.3657	0.0048724	-0.837949	down	K07605|0|chx:102174931|K07605 type II keratin, basic | (RefSeq) KRT6A; keratin 6A	--
gene-LOC101108745	2703	2044	1293	4416	1661	1356	599	1223	1684	1061	37.1738	31.7371	15.9384	56.3588	24.4746	19.4607	8.67656	16.6137	22.6867	15.9002	0.000451877	-1.09064	down	K07633|0|phd:102335338|K07633 galactoside alpha-1,3-fucosyltransferase 5 [EC:2.4.1.65] | (RefSeq) FUT3; fucosyltransferase 3 (Lewis blood group)	Glycosphingolipid biosynthesis - lacto and neolacto series (ko00601)
gene-SGO1	66	76	41	79	46	96	162	82	162	61	0.620469	0.802637	0.348333	0.684395	0.459793	0.943419	1.61492	0.760427	1.50452	0.623208	0.0406199	0.796986	up	K11580|0|oas:101116014|K11580 shugoshin-like 1 | (RefSeq) SGO1, SGOL1; shugoshin 1	Oocyte meiosis (ko04114)
gene-ASL	910	922	1227	1535	770	802	503	716	776	592	14.0131	16.0707	17.0071	21.9388	12.7294	12.8414	8.17346	10.8757	11.776	9.89399	0.00103293	-0.691931	down	K01755|0|phd:102336211|K01755 argininosuccinate lyase [EC:4.3.2.1] | (RefSeq) argininosuccinate lyase-like	Arginine biosynthesis (ko00220);; Alanine, aspartate and glutamate metabolism (ko00250);; Biosynthesis of amino acids (ko01230)
gene-STX11	199	141	173	178	149	393	436	213	319	230	2.79437	2.26399	2.05992	2.30352	2.21989	5.80162	6.4685	2.98303	4.42498	3.33715	0.00191292	0.879977	up	K08487|3.24341e-179|oas:101119909|K08487 syntaxin 11 | (RefSeq) STX11; syntaxin 11	SNARE interactions in vesicular transport (ko04130)
gene-PCSK4	74	94	106	87	61	90	22	54	34	45	0.734876	1.05777	1.04783	0.860007	0.703657	0.977192	0.270893	0.642231	0.331029	0.512484	0.0383845	-0.818773	down	K08671|0|chx:102177716|K08671 proprotein convertase subtilisin/kexin type 4 [EC:3.4.21.-] | (RefSeq) PCSK4; proprotein convertase subtilisin/kexin type 4	--
gene-LOC114117015	17	24	34	28	32	45	41	41	72	45	0.206978	0.325569	0.374127	0.317368	0.407524	0.568096	0.527314	0.489035	0.86265	0.586319	0.0336829	0.816297	up	--	--
gene-NRG1	343	478	323	537	315	771	1081	662	540	331	1.17244	1.86563	0.997356	1.69822	1.16134	2.79089	3.87362	2.24149	1.81065	1.22622	0.015756	0.690323	up	K05455|0|pale:102885515|K05455 neuregulin 1 | (RefSeq) NRG1; neuregulin 1	EGFR tyrosine kinase inhibitor resistance (ko01521);; ErbB signaling pathway (ko04012)
gene-CALHM2	287	291	470	283	306	545	503	579	343	525	3.34757	3.83343	4.93523	3.06111	3.83379	6.6115	6.19639	6.66015	3.94319	6.64841	0.0101935	0.592352	up	K19739|0|oas:101112099|K19739 calcium homeostasis modulator protein 2 | (RefSeq) CALHM2; calcium homeostasis modulator 2	--
gene-SCNN1A	572	694	567	989	517	1215	863	833	1992	489	4.79985	6.72646	4.29845	7.72409	4.66259	10.6543	7.666	7.16258	16.8507	4.5512	0.036543	0.623269	up	K04824|0|bta:282348|K04824 amiloride-sensitive sodium channel subunit alpha | (RefSeq) SCNN1A; sodium channel epithelial 1 alpha subunit	Taste transduction (ko04742);; Aldosterone-regulated sodium reabsorption (ko04960)
gene-MYH2	2946	167	93	151	955	18	89	85	61	621	13.1312	0.840599	0.371734	0.621791	4.5703	0.079727	0.416564	0.37166	0.265607	3.00257	0.0106476	-2.25821	down	K10352|0|oas:443471|K10352 myosin heavy chain | (RefSeq) OMYHC2A; myosin-2	Tight junction (ko04530)
gene-TRIM66	65	23	38	140	47	36	21	50	41	20	0.234155	0.093232	0.120278	0.46525	0.180666	0.13356	0.076681	0.177259	0.14227	0.074836	0.0481963	-0.94577	down	K12032|0|bta:520781|K12032 tripartite motif-containing protein 66 | (RefSeq) TRIM66; tripartite motif containing 66	--
gene-LOC101117184	24	39	76	38	52	13	358	62	355	164	0.904052	1.64193	2.57095	1.33037	2.07068	0.497615	14.2671	2.29341	13.1878	6.69513	0.000889494	2.04785	up	--	--
gene-PDZD3	1130	1187	1443	1967	885	1077	636	992	747	965	9.31164	11.0761	10.7152	15.0524	7.83268	9.2389	5.53532	8.07163	6.06752	8.63765	0.00603198	-0.60577	down	--	--
gene-PPM1H	160	244	179	107	101	495	204	264	379	180	0.706691	1.22167	0.711964	0.437269	0.476466	2.28124	0.952648	1.15255	1.65501	0.865893	0.0113086	0.87873	up	K17503|0|chx:102185440|K17503 protein phosphatase 1H [EC:3.1.3.16] | (RefSeq) PPM1H; protein phosphatase, Mg2+/Mn2+ dependent 1H	--
gene-AMPD3	1512	903	831	1123	480	589	211	395	383	504	10.4029	7.16172	4.8153	7.06287	3.54967	4.08824	1.43501	2.71637	2.62759	3.82066	3.34859e-05	-1.24616	down	K01490|0|oas:101103503|K01490 AMP deaminase [EC:3.5.4.6] | (RefSeq) AMPD3; adenosine monophosphate deaminase 3	Purine metabolism (ko00230)
gene-MAB21L4	4	7	57	17	133	429	190	94	117	59	0.046196	0.097118	0.629631	0.18791	1.75452	5.50728	2.47946	1.14139	1.41457	0.788328	0.00847815	1.92786	up	--	--
gene-MARCKSL1	453	502	459	416	189	1597	1533	543	1956	328	7.62269	9.56736	6.96458	6.50689	3.40408	28.0135	27.3025	9.02059	32.4914	5.99887	6.61563e-05	1.50539	up	K13536|2.13577e-76|bta:539555|K13536 MARCKS-related protein | (RefSeq) MARCKSL1; MARCKS like 1	Fc gamma R-mediated phagocytosis (ko04666);; Leishmaniasis (ko05140)
gene-HJURP	173	106	78	153	143	319	292	201	362	101	1.71003	1.18179	0.694576	1.40085	1.51577	3.28812	3.05595	1.9599	3.53041	1.07746	0.0153943	0.882478	up	--	--
gene-CRLF1	111	90	158	38	79	65	57	37	37	65	1.89196	1.73165	2.41882	0.588113	1.43513	1.14751	1.01167	0.616526	0.616985	1.1927	0.0297527	-0.860169	down	--	--
gene-RGS19	258	204	332	285	159	417	537	230	525	254	4.16977	3.73043	5.4913	4.70638	2.88925	7.35724	9.77515	3.80571	9.21384	4.88588	0.02532	0.645532	up	K16449|1.08208e-116|chx:102177451|K16449 regulator of G-protein signaling | (RefSeq) RGS19; regulator of G-protein signaling 19	--
gene-WNT10A	116	84	128	99	108	119	25	19	51	42	1.62765	1.32369	1.61509	1.28348	1.62743	1.73166	0.360788	0.251033	0.699118	0.640437	0.0123857	-1.10009	down	K01357|0|chx:102177945|K01357 wingless-type MMTV integration site family, member 10 | (RefSeq) WNT10A; Wnt family member 10A	mTOR signaling pathway (ko04150);; Wnt signaling pathway (ko04310);; Hippo signaling pathway (ko04390);; Signaling pathways regulating pluripotency of stem cells (ko04550);; Melanogenesis (ko04916);; HTLV-I infection (ko05166);; Pathways in cancer (ko05200);; Proteoglycans in cancer (ko05205);; Basal cell carcinoma (ko05217)
gene-OLFML1	657	583	839	667	640	927	1167	1284	1183	914	5.08844	5.11146	5.85712	4.79858	5.32591	7.47732	9.56561	9.82622	9.03699	7.6989	0.00020597	0.661643	up	--	--
gene-SOX15	328	425	350	486	233	356	183	199	268	103	3.69764	5.42467	3.54996	5.08658	2.82148	4.17683	2.17856	2.2168	2.97199	1.25993	0.0134574	-0.780075	down	K09271|3.95906e-118|oas:101102744|K09271 transcription factor SOX15/30 | (RefSeq) SOX15; SRY-box 15	--
gene-GPRIN3	31	34	62	11	9	62	88	37	115	19	0.230225	0.287446	0.418448	0.076449	0.068337	0.483226	0.703235	0.273294	0.857271	0.150193	0.0320455	1.12516	up	--	--
gene-SLC25A42	2125	2175	3212	2743	1452	1248	885	1682	1018	1021	16.3071	18.2834	22.1466	17.5415	12.0751	9.91603	6.86942	11.94	7.02992	8.0115	7.28828e-07	-1.01837	down	K15085|0|phd:102337286|K15085 solute carrier family 25, member 42 | (RefSeq) SLC25A42; solute carrier family 25 member 42	--
gene-DUSP2	52	56	66	72	26	189	132	65	172	73	0.800921	0.987968	0.927531	1.03605	0.436647	3.06801	2.17022	0.996996	2.64699	1.23435	0.00266068	1.17829	up	K04459|0|bta:539140|K04459 dual specificity MAP kinase phosphatase [EC:3.1.3.16 3.1.3.48] | (RefSeq) DUSP2; dual specificity phosphatase 2	MAPK signaling pathway (ko04010)
gene-GGT7	138	260	292	181	176	107	76	110	109	56	1.43332	3.05606	2.72664	1.74251	1.9605	1.14762	0.834324	1.12148	1.10939	0.626878	0.000151746	-1.23705	down	K00681|0|bta:615929|K00681 gamma-glutamyltranspeptidase / glutathione hydrolase [EC:2.3.2.2 3.4.19.13] | (RefSeq) GGT7, GGTL3; gamma-glutamyltransferase 7	Taurine and hypotaurine metabolism (ko00430);; Glutathione metabolism (ko00480)
gene-ASPM	235	261	117	277	217	464	461	337	753	175	0.552873	0.694839	0.246092	0.605018	0.548174	1.13611	1.14611	0.781512	1.74526	0.446829	0.0116461	0.888649	up	K16743|0|oas:443284|K16743 abnormal spindle-like microcephaly-associated protein | (RefSeq) ASPM; abnormal spindle microtubule assembly	--
gene-NPR3	1020	911	657	1297	878	713	399	725	243	336	6.87322	6.95497	3.98743	8.11775	6.36036	5.00204	2.83766	4.82339	1.6118	2.45776	0.000296283	-1.05164	down	K12325|0|chx:102185687|K12325 atrial natriuretic peptide clearance receptor | (RefSeq) NPR3; natriuretic peptide receptor 3	--
gene-PSCA	78	70	70	63	36	45	31	27	42	30	0.512955	0.522263	0.414514	0.38568	0.248607	0.309062	0.216408	0.173825	0.272817	0.213072	0.0162124	-0.888713	down	--	--
gene-LRRC8D	438	390	618	306	564	638	948	628	843	541	3.66076	3.63968	4.62238	2.35478	4.00716	5.54772	7.24146	5.3758	5.23182	4.95763	0.0100096	0.599327	up	--	--
gene-MYBPC2	66	42	52	44	38	62	198	50	94	51	0.483291	0.341512	0.338695	0.297556	0.296171	0.467391	1.52963	0.358681	0.671896	0.405755	0.0404145	0.873346	up	K12558|0|oas:101111044|K12558 myosin-binding protein C, fast-type | (RefSeq) MYBPC2; myosin binding protein C, fast type	--
gene-SLCO2A1	1419	1637	1738	2123	1713	1333	1156	992	1615	667	14.9709	19.5528	16.5108	20.7901	19.4056	14.6329	12.886	10.3303	16.7935	7.63702	0.00243467	-0.64112	down	K14345|0|oas:654334|K14345 solute carrier organic anion transporter family, member 2A | (RefSeq) SLCO2A1; solute carrier organic anion transporter family member 2A1	--
gene-AADACL3	127	118	128	160	113	139	50	48	104	47	1.17066	1.01523	1.09438	1.13565	0.93871	1.39278	0.410697	0.416406	0.965127	0.491168	0.0336699	-0.789555	down	K14351|0|oas:101112496|K14351 arylacetamide deacetylase-like 3/4 [EC:3.1.1.-] | (RefSeq) AADACL3; arylacetamide deacetylase like 3	--
gene-SLC24A2	1016	597	656	278	1060	142	327	450	261	515	2.45364	1.63166	1.42553	0.621844	2.74864	0.355783	0.833267	1.07254	0.619712	1.35035	0.00268824	-1.12539	down	K13750|0|oas:101102456|K13750 solute carrier family 24 (sodium/potassium/calcium exchanger), member 2 | (RefSeq) SLC24A2; solute carrier family 24 member 2	--
gene-MAP1LC3C	299	142	150	3	374	25	31	100	58	134	7.98217	4.29401	3.61129	0.062538	10.7321	0.688368	0.857409	2.61856	1.50511	3.88689	0.0335509	-1.5159	down	K10435|3.05624e-102|phd:102334520|K10435 microtubule-associated protein 1 light chain | (RefSeq) microtubule-associated proteins 1A/1B light chain 3C-like	--
gene-ANOS1	196	46	89	62	71	195	135	90	233	206	0.773324	0.203193	0.313885	0.224014	0.299737	0.799642	0.563988	0.347396	0.906121	0.884377	0.0335476	0.877233	up	--	--
gene-ABCA10	286	154	368	419	443	299	748	418	676	578	1.23278	0.751819	1.43108	1.67992	2.05352	1.34353	3.41774	1.78179	2.87974	2.71281	0.0281121	0.680522	up	K05652|0|chx:102177563|K05652 ATP-binding cassette, subfamily A (ABC1), member 10 | (RefSeq) ABCA10; ATP binding cassette subfamily A member 10	ABC transporters (ko02010)
gene-ACTN1	42125	22863	34994	14087	38475	12209	15873	22162	24043	25389	349.962	213.17	257.635	106.684	344.737	101.679	135.391	182.066	194.616	223.606	0.0295475	-0.638572	down	K05699|0|bom:102287647|K05699 actinin alpha 1/4 | (RefSeq) ACTN1; actinin alpha 1	Focal adhesion (ko04510);; Adherens junction (ko04520);; Tight junction (ko04530);; Leukocyte transendothelial migration (ko04670);; Regulation of actin cytoskeleton (ko04810);; Amoebiasis (ko05146);; Viral carcinogenesis (ko05203);; Systemic lupus erythematosus (ko05322);; Arrhythmogenic right ventricular cardiomyopathy (ARVC) (ko05412)
gene-FOXN1	20	66	20	28	46	126	187	54	307	22	0.169076	0.627406	0.151861	0.215806	0.418178	1.10838	1.67517	0.446752	2.55925	0.20067	0.00193349	1.81791	up	K09407|0|bta:516724|K09407 forkhead box protein N | (RefSeq) FOXN1; forkhead box N1	--
gene-IKZF1	338	475	343	773	263	746	1198	559	1231	376	1.63394	2.63302	1.4996	3.46511	1.3874	3.8188	6.27064	2.69916	5.98252	2.03576	0.0108029	0.844503	up	K09220|0|oas:101107435|K09220 IKAROS family zinc finger protein | (RefSeq) IKZF1; IKAROS family zinc finger 1	--
gene-SCN8A	43	42	51	136	62	2	28	60	0	18	0.099768	0.109093	0.105266	0.295266	0.154156	0.00469	0.068471	0.135388	0	0.04579	0.0233798	-1.67195	down	K04840|0|rro:104670659|K04840 voltage-gated sodium channel type VIII alpha | (RefSeq) SCN8A; sodium voltage-gated channel alpha subunit 8	--
gene-SFRP4	414	412	403	131	250	59	66	57	40	40	5.57827	6.27979	4.89345	1.63373	3.62068	0.816198	0.940568	0.749449	0.520326	0.582453	5.84776e-13	-2.65925	down	K02185|0|ptr:463356|K02185 secreted frizzled-related protein 4 | (RefSeq) SFRP4; secreted frizzled related protein 4	Wnt signaling pathway (ko04310)
gene-TRIB1	438	793	485	459	284	857	909	616	1015	880	3.20805	6.5707	3.19915	3.11673	2.23242	6.53146	7.03731	4.45381	7.32099	6.99909	0.00449411	0.748242	up	K08814|0|chx:102172644|K08814 tribbles homolog 1/2 | (RefSeq) TRIB1; tribbles pseudokinase 1	--
gene-LOC101119041	281	685	92	301	231	760	1238	368	1790	233	3.17136	8.96978	0.905207	3.14486	2.84734	8.96826	14.9546	4.10482	20.3819	3.07352	0.00897449	1.32867	up	K17731|0|phd:102325219|K17731 cytochrome P450 family 4 subfamily F polypeptide 22 | (RefSeq) cytochrome P450 4F22-like	--
gene-ADAM11	108	58	77	58	39	42	17	28	36	14	0.656877	0.393672	0.418583	0.322771	0.248722	0.26106	0.107854	0.165348	0.212498	0.088584	0.00109521	-1.34572	down	K16067|0|bta:522375|K16067 disintegrin and metalloproteinase domain-containing protein 11 [EC:3.4.24.-] | (RefSeq) ADAM11; ADAM metallopeptidase domain 11	--
gene-SLX4	477	383	490	516	408	526	650	771	980	721	1.9609	1.78273	1.81097	1.96568	1.80149	2.24968	2.8222	3.12657	3.96968	3.22023	0.00224614	0.651004	up	K10484|0|chx:102182367|K10484 structure-specific endonuclease subunit SLX4 (BTB/POZ domain-containing protein 12) | (RefSeq) SLX4; SLX4 structure-specific endonuclease subunit	Fanconi anemia pathway (ko03460)
gene-MISP	54	163	19	48	17	37	32	24	7	8	0.205249	0.9591	0.095602	0.171193	0.101945	0.14718	0.128024	0.13218	0.039484	0.032113	0.0108599	-1.61101	down	--	--
gene-DOCK2	483	455	435	533	205	871	1086	502	1214	311	2.10616	2.24282	1.70505	2.15616	0.957376	3.94993	5.00465	2.15897	5.21779	1.47353	0.00671626	0.86668	up	K12367|0|lve:103078799|K12367 dedicator of cytokinesis protein 2 | (RefSeq) DOCK2; dedicator of cytokinesis 2	Chemokine signaling pathway (ko04062);; Fc gamma R-mediated phagocytosis (ko04666)
gene-ANKRD29	356	200	264	352	225	232	166	131	207	105	5.00568	3.19543	3.31237	4.64693	3.47921	3.47246	2.48343	1.82768	2.85753	1.55572	0.00919762	-0.776357	down	--	--
gene-HCLS1	276	277	385	367	201	588	759	375	1326	278	3.67467	4.17743	4.62576	4.54452	2.87116	8.17485	10.7181	4.94057	17.4522	4.03214	0.000835438	1.10648	up	K06106|0|oas:101110196|K06106 cortactin | (RefSeq) HCLS1; hematopoietic cell-specific Lyn substrate 1	Tight junction (ko04530);; Bacterial invasion of epithelial cells (ko05100);; Proteoglycans in cancer (ko05205)
gene-LOC101115315	988	675	702	1039	486	693	409	559	530	391	6.39219	4.94202	4.09081	6.23818	3.37478	4.66282	2.79615	3.5683	3.37695	2.74895	0.00678236	-0.634743	down	K06061|0|oas:101115315|K06061 mastermind | (RefSeq) MAML3; mastermind like transcriptional coactivator 3	Notch signaling pathway (ko04330)
gene-PCK2	3298	2951	3424	5927	2538	2434	1314	1999	1783	1966	40.4252	40.9568	37.7969	67.4416	33.4167	31.0493	17.0185	24.1867	21.5361	26.1753	4.36546e-05	-0.964901	down	K01596|0|oas:101120669|K01596 phosphoenolpyruvate carboxykinase (GTP) [EC:4.1.1.32] | (RefSeq) PCK2; phosphoenolpyruvate carboxykinase 2, mitochondrial	Glycolysis / Gluconeogenesis (ko00010);; Citrate cycle (TCA cycle) (ko00020);; Pyruvate metabolism (ko00620);; PPAR signaling pathway (ko03320);; FoxO signaling pathway (ko04068);; PI3K-Akt signaling pathway (ko04151);; AMPK signaling pathway (ko04152);; Insulin signaling pathway (ko04910);; Adipocytokine signaling pathway (ko04920);; Glucagon signaling pathway (ko04922);; Insulin resistance (ko0…
gene-TMEM121	65	14	44	16	11	89	74	49	39	69	1.43565	0.330622	0.868801	0.316713	0.244468	2.04797	1.73708	1.07176	0.840336	1.65312	0.0196676	1.10956	up	--	--
gene-RIMBP2	21	14	68	14	24	46	43	119	48	36	0.087871	0.065274	0.27486	0.057503	0.111151	0.213237	0.186643	0.508961	0.193587	0.172024	0.023098	1.0702	up	K17591|0|bta:527119|K17591 RIMS-binding protein 2 | (RefSeq) RIMBP2; RIMS binding protein 2	--
gene-C11H17orf113	39	43	86	83	71	32	34	45	15	31	0.231657	0.325926	0.526742	0.537927	0.450333	0.250629	0.215596	0.280167	0.084804	0.198853	0.00879513	-1.05506	down	--	--
gene-LOC101117325	1094	800	669	865	431	525	321	513	515	381	3.93818	3.26142	2.16905	2.89052	1.66676	1.968	1.22101	1.82383	1.82603	1.48841	0.000912309	-0.820574	down	--	--
gene-ANKRD24	2704	3060	3612	4487	2129	1866	729	2262	891	2301	17.5688	22.4066	20.808	26.5159	14.5982	12.4788	4.9747	14.4353	5.63731	15.9185	0.00092154	-1.00314	down	--	--
gene-RASAL1	195	223	254	242	287	246	124	144	159	80	1.55659	2.01837	1.83026	1.79281	2.46441	2.04496	1.04288	1.13664	1.25483	0.693368	0.019354	-0.739454	down	K17632|0|bta:512872|K17632 RAS protein activator-like 1 | (RefSeq) RASAL1; RAS protein activator like 1	Ras signaling pathway (ko04014)
gene-SCRN1	560	357	586	395	810	341	289	474	222	211	3.51906	2.54188	3.31753	2.30415	5.47109	2.23005	1.91683	2.90349	1.34844	1.41497	0.00204068	-0.876448	down	K14358|0|oas:101103468|K14358 secernin | (RefSeq) SCRN1; secernin 1	--
gene-IGF2BP2	539	336	431	593	269	359	196	331	282	270	4.04482	2.88106	2.91371	4.17295	2.17834	2.80747	1.55148	2.485	2.11669	2.22439	0.0185011	-0.620822	down	K17392|0|oas:101115925|K17392 insulin-like growth factor 2 mRNA-binding protein 2 | (RefSeq) IGF2BP2; insulin like growth factor 2 mRNA binding protein 2	--
gene-ARHGAP9	65	56	72	114	64	160	159	76	323	53	0.615259	0.604199	0.609961	1.00725	0.647085	1.58003	1.59706	0.713249	3.02789	0.543242	0.0217587	0.998743	up	K20634|0|oas:101119898|K20634 Rho GTPase-activating protein 9 | (RefSeq) ARHGAP9; Rho GTPase activating protein 9	--
gene-SHISA3	396	291	353	255	378	840	457	813	358	434	5.85639	4.86542	4.70018	3.50318	6.00539	12.9407	7.15156	11.8832	5.22238	6.98265	0.00583757	0.738974	up	--	--
gene-CELA1	88	104	67	113	55	57	41	44	32	46	1.12166	1.50199	0.767054	1.33774	0.75176	0.754527	0.544784	0.548048	0.403872	0.627571	0.00643166	-1.00447	down	K01326|1.89192e-177|oas:101114258|K01326 pancreatic elastase I [EC:3.4.21.36] | (RefSeq) CELA1; chymotrypsin like elastase family member 1	--
gene-PTPN7	147	171	125	157	67	314	354	133	485	107	1.49653	1.9	1.11792	1.4272	0.702813	3.18258	3.75121	1.32285	4.65758	1.1205	0.0123769	0.999889	up	K18019|0|chx:102191792|K18019 tyrosine-protein phosphatase non-receptor type 7 [EC:3.1.3.48] | (RefSeq) PTPN7; protein tyrosine phosphatase, non-receptor type 7	MAPK signaling pathway (ko04010)
gene-CD300LB	73	134	158	249	87	84	41	81	87	52	1.60528	3.33717	3.13426	5.10776	2.05762	1.9262	0.945503	1.75813	1.89289	1.23289	0.00635479	-1.05819	down	--	--
gene-ARNT2	46	39	69	42	20	119	69	109	80	72	0.180708	0.179488	0.248437	0.155604	0.084161	0.539315	0.320798	0.455479	0.346569	0.3206	0.00406452	1.04614	up	K15589|0|bta:533445|K15589 aryl hydrocarbon receptor nuclear translocator 2 | (RefSeq) ARNT2; aryl hydrocarbon receptor nuclear translocator 2	Pathways in cancer (ko05200);; Transcriptional misregulation in cancer (ko05202);; Renal cell carcinoma (ko05211)
gene-SLC14A1	7148	8800	7643	13509	6240	2951	875	3877	1335	4112	57.5135	80.043	55.2846	100.802	53.9054	24.7462	7.44836	30.8207	10.5977	35.9848	1.97425e-06	-1.74512	down	K08716|0|phd:102335655|K08716 solute carrier family 14 (urea transporter) | (RefSeq) SLC14A1; solute carrier family 14 member 1 (Kidd blood group)	--
gene-TMEM136	64	77	112	48	84	32	45	54	29	50	0.461912	0.612249	0.737982	0.309996	0.632038	0.245512	0.335912	0.374564	0.207335	0.377335	0.0176431	-0.890972	down	--	--
gene-CCDC117	981	972	1485	1195	959	1920	2705	1745	1607	1586	7.27346	8.15804	9.91721	8.22569	7.63363	14.8191	21.203	12.7737	11.7447	12.7711	4.70114e-05	0.751505	up	--	--
gene-CLSTN3	173	127	211	154	101	55	99	147	96	78	1.18095	0.981145	1.29906	0.980091	0.744094	0.389333	0.717436	0.994248	0.645597	0.578776	0.0353251	-0.703875	down	--	--
gene-LOC101112639	361	297	177	329	111	815	801	353	721	271	2.42452	2.22309	1.06054	2.032	0.801288	5.70955	5.69186	2.34057	4.76706	1.95618	0.00115749	1.1496	up	K07360|0|phd:102322260|K07360 tyrosine-protein kinase ZAP-70 [EC:2.7.10.2] | (RefSeq) ZAP70; zeta-chain (TCR) associated protein kinase 70kDa	Ras signaling pathway (ko04014);; NF-kappa B signaling pathway (ko04064);; Natural killer cell mediated cytotoxicity (ko04650);; T cell receptor signaling pathway (ko04660);; Primary immunodeficiency (ko05340)
gene-MTHFR	2650	3079	5146	3736	4425	3160	1335	2276	3224	2638	7.92441	10.3365	13.789	10.3535	13.9461	9.87474	4.2142	6.59947	9.43573	8.3711	0.010366	-0.61783	down	K00297|0|chx:102182523|K00297 methylenetetrahydrofolate reductase (NADPH) [EC:1.5.1.20] | (RefSeq) MTHFR; methylenetetrahydrofolate reductase	One carbon pool by folate (ko00670);; Carbon metabolism (ko01200)
gene-LYPD3	10330	13583	11787	23334	12098	13123	6991	9587	11830	7719	165.867	246.921	170.452	347.771	208.631	219.293	118.656	151.939	187.181	134.641	0.019735	-0.588113	down	--	--
gene-LOC105603639	6722	5903	6538	10364	3929	8192	1693	3135	2566	2466	19.9473	19.8304	17.473	28.5488	12.5211	25.2981	5.30973	9.18228	7.503	7.9471	0.00576686	-0.937545	down	K10382|0|chx:106503471|K10382 dystonin | (RefSeq) DST; dystonin	--
gene-FBN2	252	201	105	156	141	610	528	516	658	311	0.625808	0.565424	0.233916	0.360006	0.376417	1.57687	1.38735	1.26525	1.61223	0.8387	2.56881e-07	1.53785	up	--	--
gene-PLCH2	206	224	185	259	138	178	41	117	133	64	1.17496	1.44509	0.946902	1.37149	0.845521	1.05634	0.243233	0.656841	0.744768	0.393454	0.00885039	-0.98727	down	K19006|0|bta:514590|K19006 phosphatidylinositol phospholipase C, eta [EC:3.1.4.11] | (RefSeq) PLCH2; phospholipase C eta 2	Inositol phosphate metabolism (ko00562)
gene-MYOC	1097	1138	2900	1595	1464	1416	2154	2973	3014	2810	13.2963	15.6073	31.6731	17.9737	19.0802	17.9301	27.6684	35.5292	36.1388	36.94	0.0129201	0.609397	up	--	--
gene-TPCN1	1341	1055	1199	1613	1206	891	676	963	917	500	6.61699	5.91434	5.69004	7.04418	6.46033	4.6879	3.75344	4.95224	4.75537	2.60109	0.000176863	-0.755861	down	K16896|0|chx:102189785|K16896 two pore calcium channel protein 1 | (RefSeq) TPCN1; two pore segment channel 1	--
gene-HYI	343	332	707	618	481	468	233	349	287	313	8.96522	9.80107	16.7159	15.1278	13.4967	12.7134	6.47735	8.99498	7.40187	8.8792	0.018723	-0.603699	down	K01816|2.41727e-180|chx:102180992|K01816 hydroxypyruvate isomerase [EC:5.3.1.22] | (RefSeq) HYI; hydroxypyruvate isomerase (putative)	Glyoxylate and dicarboxylate metabolism (ko00630)
gene-LOC101117044	9	54	19	38	32	81	106	213	190	23	0.219804	1.49696	0.417983	0.87343	0.83718	2.07319	2.77395	5.21367	4.64512	0.596653	0.000670564	1.88466	up	--	--
gene-C7	2359	3489	4344	3101	2484	5457	5306	4555	7570	2961	16.9083	28.3177	28.0445	20.6294	19.1198	40.7144	40.206	32.2275	53.4799	23.0546	0.0028542	0.673108	up	K03996|0|oas:101102931|K03996 complement component 7 | (RefSeq) C7; complement C7	Complement and coagulation cascades (ko04610);; Prion diseases (ko05020);; Systemic lupus erythematosus (ko05322)
gene-LOC105604171	815	1939	575	618	148	6398	5993	2165	8982	2615	35.084	94.5384	22.2769	24.6943	6.83273	286.857	272.918	92.0681	381.312	122.379	3.89516e-07	2.57517	up	K17310|8.16635e-92|oas:101121216|K17310 serum amyloid A protein | (RefSeq) serum amyloid A protein-like	--
gene-PAQR6	562	451	535	727	363	348	187	300	266	343	4.97028	5.29904	4.2614	6.01946	3.60133	2.95477	1.76942	2.51081	2.56404	3.19755	0.000481012	-0.891993	down	--	--
gene-CAPN5	1449	1082	1470	1352	1002	813	691	869	1035	604	8.71511	7.36496	7.96061	7.55023	6.46879	5.09004	4.39243	5.15571	6.13543	3.94724	0.000122812	-0.697855	down	K08574|0|phd:102337183|K08574 calpain-5 [EC:3.4.22.-] | (RefSeq) CAPN5; calpain 5	--
gene-SLC4A8	110	84	81	200	104	83	36	93	95	39	0.346218	0.300226	0.230252	0.584785	0.351283	0.272129	0.117148	0.288163	0.293435	0.132904	0.0413832	-0.807704	down	K13859|0|phd:102335550|K13859 solute carrier family 4 (sodium bicarbonate cotransporter), member 8 | (RefSeq) SLC4A8; solute carrier family 4 member 8	--
gene-PNCK	505	505	541	204	588	161	319	401	263	352	8.41255	9.24828	7.91524	3.01523	10.4438	2.76728	5.37972	6.36233	4.20669	6.2198	0.0305823	-0.687011	down	K08795|0|chx:102182769|K08795 pregnancy upregulated non-ubiquitously expressed CaM kinase [EC:2.7.11.17] | (RefSeq) PNCK; pregnancy up-regulated nonubiquitous CaM kinase	--
gene-MMP24OS	845	719	809	1295	531	485	353	599	299	457	13.8704	13.3587	11.9533	19.7282	9.35718	8.27169	6.12157	9.69411	4.83343	8.14845	0.000127647	-0.966481	down	--	--
gene-UBASH3B	505	381	252	336	209	847	639	365	1092	298	2.1588	1.84119	0.967942	1.33088	0.95673	3.76774	2.88778	1.5377	4.60129	1.38138	0.00886945	0.875989	up	K18993|0|bta:523809|K18993 ubiquitin-associated and SH3 domain-containing protein [EC:3.1.3.48] | (RefSeq) UBASH3B; ubiquitin associated and SH3 domain containing B	--
gene-LOC105609712	185	123	117	74	98	30	53	70	24	39	5.14504	3.93181	2.96767	2.06878	3.03262	0.918166	1.51883	2.08814	0.684474	1.10887	0.000148106	-1.50757	down	--	--
gene-SLC15A3	287	224	314	265	203	390	482	266	590	330	4.19694	3.71551	4.14026	3.60502	3.18951	5.9471	7.45964	3.84024	8.52128	5.25253	0.0129524	0.643945	up	K14638|0|chx:102177413|K14638 solute carrier family 15 (peptide/histidine transporter), member 3/4 | (RefSeq) SLC15A3; solute carrier family 15 member 3	--
gene-DACT1	662	395	501	453	544	803	1016	1308	728	984	4.66537	3.15237	3.18049	2.96184	4.11971	5.88615	7.56859	9.101	5.05395	7.53403	6.33922e-05	0.882988	up	--	--
gene-CIITA	334	263	211	245	187	520	804	248	615	194	2.03527	1.80788	1.15533	1.38108	1.21818	3.29673	5.17378	1.49165	3.69261	1.27874	0.010436	0.877514	up	K08060|0|oas:101106564|K08060 class II, major histocompatibility complex, transactivator | (RefSeq) CIITA; class II major histocompatibility complex transactivator	Antigen processing and presentation (ko04612);; Toxoplasmosis (ko05145);; Tuberculosis (ko05152);; Influenza A (ko05164);; Primary immunodeficiency (ko05340)
gene-SELENOH	638	743	1042	781	481	592	524	321	626	336	22.5123	30.3396	33.9952	25.7337	18.5562	21.8734	19.8137	11.17	21.9884	12.9113	0.0062982	-0.642117	down	--	--
gene-RAD50	589	497	732	470	343	509	464	343	234	201	3.69955	3.53734	4.14692	2.73965	2.31385	3.3289	3.0842	2.12684	1.44731	1.36731	0.0210687	-0.615109	down	K10866|0|oas:101123035|K10866 DNA repair protein RAD50 [EC:3.6.-.-] | (RefSeq) RAD50; RAD50 double strand break repair protein	Homologous recombination (ko03440);; Non-homologous end-joining (ko03450)
gene-BLK	24	20	15	41	0	196	198	50	112	41	0.316003	0.29011	0.177145	0.502039	0	2.71554	2.7891	0.65492	1.46852	0.591409	7.59094e-05	2.52384	up	K08890|0|chx:102174117|K08890 B lymphoid tyrosine kinase [EC:2.7.10.2] | (RefSeq) BLK; BLK proto-oncogene, Src family tyrosine kinase	--
gene-IRF8	426	332	430	573	299	958	1070	430	1542	385	5.25694	4.64283	4.77698	6.56085	3.96211	12.3169	13.9618	5.23872	18.7638	5.16458	0.000973071	1.04482	up	K10155|0|chx:102184462|K10155 interferon regulatory factor 8 | (RefSeq) IRF8; interferon regulatory factor 8	Pertussis (ko05133)
gene-TDP2	289	211	641	399	346	248	254	192	166	327	3.82167	3.14941	7.71475	5.06761	5.0391	3.40856	3.55475	2.504	2.15381	4.72585	0.0311059	-0.642214	down	K19619|0|phd:102334662|K19619 tyrosyl-DNA phosphodiesterase 2 [EC:3.1.4.-] | (RefSeq) TDP2; tyrosyl-DNA phosphodiesterase 2	--
gene-COL4A3	131	66	66	78	108	122	194	193	119	146	0.454581	0.25924	0.206354	0.250595	0.402762	0.438978	0.711703	0.661273	0.40452	0.54836	0.0351226	0.731381	up	K06237|0|oas:101102790|K06237 collagen, type IV, alpha | (RefSeq) COL4A3; collagen type IV alpha 3 chain	PI3K-Akt signaling pathway (ko04151);; Focal adhesion (ko04510);; ECM-receptor interaction (ko04512);; AGE-RAGE signaling pathway in diabetic complications (ko04933);; Protein digestion and absorption (ko04974);; Amoebiasis (ko05146);; Pathways in cancer (ko05200);; Small cell lung cancer (ko05222)
gene-LOC101112585	500	250	441	384	240	230	184	306	223	219	6.97967	3.72909	5.5742	4.91279	3.62035	3.34855	2.71709	4.26687	3.10453	3.34625	0.013175	-0.657995	down	K10103|1.76855e-168|oas:101112585|K10103 F-box protein 44 | (RefSeq) FBXO44; F-box only protein 44	--
gene-RIMS3	1320	1084	1722	506	1785	261	825	1300	583	996	5.09344	4.73395	5.9858	1.81153	7.40175	1.046	3.36674	4.95527	2.21328	4.17585	0.0469121	-0.71856	down	K15298|2.75745e-172|oas:101102435|K15298 regulating synaptic membrane exocytosis protein 3 | (RefSeq) RIMS3; regulating synaptic membrane exocytosis 3	--
gene-CHST2	318	218	454	389	268	406	519	606	627	511	1.83123	1.41875	2.35777	2.07934	1.65698	2.432	3.16167	3.44803	3.55778	3.2008	0.00255614	0.688007	up	K04745|0|bta:615978|K04745 carbohydrate 6-sulfotransferase 2 [EC:2.8.2.-] | (RefSeq) CHST2; carbohydrate sulfotransferase 2	Glycosaminoglycan biosynthesis - keratan sulfate (ko00533)
gene-PAIP2B	1824	1410	1544	1086	2045	2057	2029	3477	1556	3443	7.54676	6.60457	5.75409	4.17113	9.09092	8.86126	8.87611	14.2069	6.34637	15.4806	0.0156741	0.629507	up	--	--
gene-CCN3-2	486	612	634	1055	664	367	458	436	449	418	11.24	16.018	13.2129	22.6455	16.498	8.82348	11.1873	9.94624	10.2273	10.4921	0.00165008	-0.739903	down	--	--
gene-GMIP	340	357	322	467	242	716	702	411	1050	316	2.71515	3.23406	2.31869	3.4636	2.0666	5.95862	5.94001	3.24604	8.28115	2.73794	0.00449053	0.829432	up	K20653|0|phd:102342712|K20653 GEM interacting protein | (RefSeq) GMIP; GEM interacting protein	--
gene-TSPAN32	26	34	20	24	8	26	50	53	94	34	0.359367	0.545746	0.247651	0.311841	0.115389	0.380621	0.758821	0.743733	1.31683	0.516668	0.0132631	1.13919	up	K17359|1.67851e-131|chx:106503766|K17359 tetraspanin-32 | (RefSeq) TSPAN32; tetraspanin 32	--
gene-ABAT	110	145	218	112	177	15	46	98	22	27	0.633287	0.950071	1.13649	0.599599	1.09546	0.087252	0.277688	0.555178	0.12237	0.163655	3.1248e-05	-1.91252	down	K13524|0|oas:101105462|K13524 4-aminobutyrate aminotransferase / (S)-3-amino-2-methylpropionate transaminase [EC:2.6.1.19 2.6.1.22] | (RefSeq) ABAT; 4-aminobutyrate aminotransferase	Alanine, aspartate and glutamate metabolism (ko00250);; Valine, leucine and isoleucine degradation (ko00280);; beta-Alanine metabolism (ko00410);; Propanoate metabolism (ko00640);; Butanoate metabolism (ko00650);; GABAergic synapse (ko04727)
gene-CD38	25	32	62	61	32	98	216	33	220	70	0.156354	0.227086	0.346316	0.351352	0.211415	0.6389	1.4352	0.203067	1.36275	0.478311	0.00109543	1.5692	up	K01242|1.93962e-158|phd:102322294|K01242 ADP-ribosyl cyclase 1 [EC:3.2.2.6 2.4.99.20] | (RefSeq) CD38; CD38 molecule	Nicotinate and nicotinamide metabolism (ko00760);; Calcium signaling pathway (ko04020);; Oxytocin signaling pathway (ko04921);; Salivary secretion (ko04970);; Pancreatic secretion (ko04972);; Epstein-Barr virus infection (ko05169)
gene-S100A1	83	83	57	117	44	33	32	44	26	58	3.81834	4.28783	2.38969	5.037	2.1448	1.52836	1.56933	2.00717	1.2053	2.92075	0.0120551	-1.01832	down	--	--
gene-ABLIM2	523	462	375	863	472	403	129	392	271	286	4.18978	3.87254	2.45241	5.91593	3.71102	3.08464	0.997522	2.85793	1.97829	2.25912	0.0032513	-0.920164	down	K07520|0|cfr:102516901|K07520 actin-binding LIM protein | (RefSeq) ABLIM2; actin binding LIM protein family member 2	Axon guidance (ko04360)
gene-KRT23	650	1916	893	1612	1192	3944	2693	2531	3691	875	10.8713	36.3023	13.457	25.0464	21.4213	68.7183	47.6585	41.8205	60.8962	15.9063	0.00270269	1.02661	up	K07604|0|oas:101111379|K07604 type I keratin, acidic | (RefSeq) KRT23; keratin 23	--
gene-CDCA5	144	102	47	142	86	204	301	140	376	86	1.52294	1.21772	0.443529	1.38944	0.973076	2.23331	3.37505	1.47997	3.9378	0.985529	0.0172883	1.00289	up	K17390|3.44875e-139|chx:102187109|K17390 sororin | (RefSeq) sororin	MicroRNAs in cancer (ko05206)
gene-CA12	21979	18171	17703	25739	12740	12267	4221	8614	5318	9324	153.614	143.789	111.423	166.986	95.6672	89.2322	31.1677	59.4186	36.6173	70.7757	2.86609e-06	-1.30977	down	K01672|0|chx:102171159|K01672 carbonic anhydrase [EC:4.2.1.1] | (RefSeq) CA12; carbonic anhydrase 12	Nitrogen metabolism (ko00910)
gene-CSF2RB	1259	1073	1436	1487	1205	2530	2721	1380	3528	1466	6.07103	5.86523	6.23883	6.65561	6.25725	12.6888	13.878	6.5679	16.7713	7.68037	0.000428333	0.80511	up	K04738|0|oas:101123199|K04738 cytokine receptor common subunit beta | (RefSeq) CSF2RB; colony stimulating factor 2 receptor beta common subunit	Cytokine-cytokine receptor interaction (ko04060);; Apoptosis (ko04210);; Jak-STAT signaling pathway (ko04630)
gene-PLIN5	55	76	124	47	65	16	44	48	16	23	0.705881	1.10543	1.54193	0.539451	0.88916	0.20243	0.630038	0.603493	0.217358	0.340012	0.00193811	-1.33105	down	K20255|0|oas:100135434|K20255 perilipin-5 | (RefSeq) PLIN5, LSDP5; perilipin 5	PPAR signaling pathway (ko03320)
gene-LOC105603000	1207	930	990	2256	680	742	427	710	489	896	9.93721	8.66745	7.34003	17.2401	6.01201	6.35267	3.71593	5.76841	3.96764	8.01143	0.00216116	-0.910633	down	K18592|0|bta:615582|K18592 gamma-glutamyltranspeptidase / glutathione hydrolase / leukotriene-C4 hydrolase [EC:2.3.2.2 3.4.19.13 3.4.19.14] | (RefSeq) GGT1; gamma-glutamyltransferase 1	Taurine and hypotaurine metabolism (ko00430);; Glutathione metabolism (ko00480);; Arachidonic acid metabolism (ko00590)
gene-CCR7	85	119	110	185	60	226	485	217	610	193	0.506071	0.804374	0.590552	1.03028	0.380619	1.41018	3.07544	1.28226	3.60672	1.25333	4.19413e-05	1.58559	up	K04182|0|oas:101109462|K04182 C-C chemokine receptor type 7 | (RefSeq) CCR7; C-C motif chemokine receptor 7	Cytokine-cytokine receptor interaction (ko04060);; Chemokine signaling pathway (ko04062);; Transcriptional misregulation in cancer (ko05202)
gene-CARTPT	338	155	922	25	308	99	1043	1898	399	668	9.57255	4.96291	23.5713	0.638269	9.36801	2.90641	31.2738	53.1711	11.1425	20.5814	0.0436725	1.28941	up	--	--
gene-BCL2L11	374	323	408	268	352	827	747	568	787	469	2.23825	2.17724	2.2553	1.55722	2.20559	5.14435	4.61782	3.28865	4.63316	2.90973	2.17798e-05	0.932864	up	K16341|3.45834e-104|oas:100505402|K16341 Bcl-2-like protein 11 | (RefSeq) BCL2L11, Bim; BCL2 like 11	EGFR tyrosine kinase inhibitor resistance (ko01521);; FoxO signaling pathway (ko04068);; PI3K-Akt signaling pathway (ko04151);; Apoptosis (ko04210);; Apoptosis - multiple species (ko04215);; Non-alcoholic fatty liver disease (NAFLD) (ko04932);; MicroRNAs in cancer (ko05206)
gene-CSMD2	138	74	162	139	57	24	18	23	95	45	0.282487	0.169673	0.298189	0.263119	0.123409	0.049296	0.038854	0.045474	0.191332	0.098186	0.00173042	-1.46141	down	K17495|0|bta:100139189|K17495 CUB and sushi domain-containing protein | (RefSeq) CSMD2; CUB and Sushi multiple domains 2	--
gene-CTSW	110	74	66	120	59	120	263	125	271	59	2.30857	1.74409	1.24002	2.33328	1.32254	2.61252	5.82978	2.59158	5.61376	1.32486	0.0280939	0.905369	up	K08569|0|oas:101110464|K08569 cathepsin W [EC:3.4.22.-] | (RefSeq) CTSW; cathepsin W	Lysosome (ko04142);; Apoptosis (ko04210)
gene-MATN2	1352	1392	1914	1378	1309	2014	2017	3145	1921	2312	10.119	11.7851	12.8846	9.57015	10.5184	15.6743	15.942	23.2056	14.1651	18.7796	0.000798601	0.610625	up	--	--
gene-TBXAS1	58	73	57	50	32	96	196	55	161	37	0.817926	1.16445	0.722129	0.652433	0.478717	1.40535	2.91319	0.758676	2.23532	0.56678	0.0324022	0.952799	up	K01832|0|phd:102319354|K01832 thromboxane-A synthase [EC:5.3.99.5] | (RefSeq) TBXAS1; thromboxane A synthase 1	Arachidonic acid metabolism (ko00590);; Platelet activation (ko04611)
gene-SEC14L4	166	109	159	158	134	62	24	26	35	19	1.51039	1.15742	1.27746	1.33291	1.26479	0.65324	0.215508	0.220456	0.320444	0.201926	6.76213e-09	-2.17028	down	--	--
gene-LOC101111965	6785	6380	8246	11083	3827	7037	1601	4019	1678	2662	120.697	128.469	132.096	182.995	73.1119	130.266	30.089	70.5631	29.4045	51.4265	0.00107936	-1.12927	down	K13951|0|oas:101111965|K13951 alcohol dehydrogenase 1/7 [EC:1.1.1.1] | (RefSeq) ADH1C; alcohol dehydrogenase 1C (class I), gamma polypeptide	Glycolysis / Gluconeogenesis (ko00010);; Fatty acid degradation (ko00071);; Tyrosine metabolism (ko00350);; Retinol metabolism (ko00830);; Metabolism of xenobiotics by cytochrome P450 (ko00980);; Drug metabolism - cytochrome P450 (ko00982);; Chemical carcinogenesis (ko05204)
gene-CCL22	494	425	414	411	170	797	2639	1244	2662	497	5.86507	5.718	4.42684	4.5303	2.16632	9.86276	33.1714	14.5938	31.1885	6.41655	2.06553e-07	1.98752	up	K21095|1.03695e-41|oas:101123141|K21095 C-C motif chemokine 22 | (RefSeq) CCL22; C-C motif chemokine ligand 22	Chemokine signaling pathway (ko04062)
gene-TP53I3	158	158	259	130	125	233	398	259	226	201	2.91612	3.29078	4.33133	2.21915	2.50838	4.6549	8.08645	4.88443	4.29206	4.11472	0.0256666	0.652708	up	K10133|2.00941e-138|phd:102340108|K10133 tumor protein p53-inducible protein 3 [EC:1.-.-.-] | (RefSeq) TP53I3; tumor protein p53 inducible protein 3	p53 signaling pathway (ko04115)
gene-BACH2	95	59	107	96	90	177	117	155	161	135	0.305539	0.213777	0.30979	0.288102	0.310082	0.594375	0.399305	0.493453	0.511546	0.472298	0.019926	0.708305	up	K09042|0|oas:101108838|K09042 transcription regulator BACH | (RefSeq) BACH2; BTB domain and CNC homolog 2	--
gene-KRT35	1706	1692	1547	2437	1099	778	624	936	471	1409	19.9202	20.0509	15.9859	23.4874	12.5099	8.65764	7.72645	9.68373	5.91954	16.6209	0.000353671	-1.0187	down	K07604|0|oas:100141296|K07604 type I keratin, acidic | (RefSeq) KRT35, K35, Keratin-35; keratin 35, type I	--
gene-LOC114108790	501	453	328	554	329	342	234	316	336	196	4.45451	4.56543	2.62833	4.57961	3.14019	3.16241	2.19781	2.77654	2.94137	1.88679	0.0102875	-0.667853	down	K06061|0|bta:540588|K06061 mastermind | (RefSeq) MAML3; mastermind like transcriptional coactivator 3	Notch signaling pathway (ko04330)
gene-FCN3	113	103	99	74	102	26	39	52	51	47	1.08675	1.12826	0.858877	0.663964	1.05858	0.260417	0.393673	0.495965	0.481413	0.494272	0.000542483	-1.23158	down	K10104|0|oas:101113473|K10104 ficolin | (RefSeq) FCN3; ficolin 3	--
gene-C1QTNF6	162	131	126	100	143	371	387	201	423	93	1.58998	1.46026	1.11145	0.913844	1.50444	3.79729	4.02993	1.95269	4.10118	0.985564	0.00307146	1.08177	up	K19470|1.25187e-162|oas:101102801|K19470 complement C1q tumor necrosis factor-related protein 6 | (RefSeq) C1QTNF6; C1q and tumor necrosis factor related protein 6	--
gene-CERS4	280	167	182	124	96	59	31	100	56	112	4.39523	3.03078	2.65191	1.7978	1.61563	0.985366	0.53273	1.58446	0.835982	1.97986	0.00222173	-1.25178	down	K04710|0|oas:101102559|K04710 ceramide synthetase [EC:2.3.1.24] | (RefSeq) CERS4; ceramide synthase 4	Sphingolipid metabolism (ko00600);; Sphingolipid signaling pathway (ko04071)
gene-DUOX2	3804	5209	3357	4876	2559	3112	1300	1901	4211	1617	20.3589	31.5907	16.1083	25.1562	14.6359	17.6638	7.50508	10.0119	23.2515	9.34633	0.00853561	-0.773615	down	K13411|0|oas:100462743|K13411 dual oxidase [EC:1.6.3.1 1.11.1.-] | (RefSeq) DUOX2; dual oxidase 2	--
gene-LOC101107260	226	245	357	420	166	242	110	164	151	99	3.31461	4.0481	4.63323	5.72072	2.62075	3.71949	1.70479	2.35564	2.18444	1.57065	0.00433206	-0.914094	down	K00318|0|bta:505094|K00318 proline dehydrogenase [EC:1.5.-.-] | (RefSeq) PRODH; proline dehydrogenase (oxidase) 1	Arginine and proline metabolism (ko00330)
gene-ISYNA1	1916	1425	1040	2840	1134	912	553	847	936	704	27.202	22.9039	13.3101	37.4247	17.2745	13.4268	8.30094	11.8497	13.0832	10.8466	1.54996e-05	-1.13311	down	K01858|0|chx:102191513|K01858 myo-inositol-1-phosphate synthase [EC:5.5.1.4] | (RefSeq) ISYNA1; inositol-3-phosphate synthase 1	Inositol phosphate metabolism (ko00562)
gene-LOC101120993	108	78	65	138	64	135	299	69	349	74	1.49971	1.2302	0.814429	1.78866	0.946681	1.95569	4.40888	0.949253	4.80126	1.12181	0.0331284	0.971378	up	K15413|0|oas:101120993|K15413 nuclear autoantigen Sp-100 | (RefSeq) SP100; nuclear autoantigen Sp-100	Herpes simplex infection (ko05168);; Viral carcinogenesis (ko05203)
gene-SLC35F1	148	91	193	58	169	120	225	346	215	201	0.912267	0.632537	1.06664	0.331616	1.11682	0.763882	1.4649	2.10347	1.30171	1.34547	0.0485065	0.72458	up	K15287|0|oas:101102315|K15287 solute carrier family 35, member F1/2 | (RefSeq) SLC35F1; solute carrier family 35 member F1	--
gene-IRF4	219	198	262	241	64	493	730	143	632	130	1.30351	1.33217	1.40247	1.32899	0.406933	3.055	4.59831	0.841148	3.71074	0.841132	0.0138918	1.08537	up	K09445|0|oas:101111234|K09445 interferon regulatory factor 4 | (RefSeq) IRF4; interferon regulatory factor 4	--
gene-SPON1	856	962	762	868	878	1218	1266	1536	1480	1451	4.44729	5.65948	3.56747	4.18959	4.90026	6.58791	6.95978	7.88324	7.58116	8.1977	0.000838237	0.631362	up	--	--
gene-SRPK3	208	154	113	50	123	41	48	69	64	51	2.79049	2.33888	1.3658	0.6156	1.76492	0.568667	0.670489	0.91614	0.847581	0.74528	0.00107538	-1.30284	down	K08832|0|oas:101111163|K08832 serine/threonine-protein kinase SRPK3 [EC:2.7.11.1] | (RefSeq) SRPK3; SRSF protein kinase 3	--
gene-MPND	796	949	1107	1227	610	913	462	565	554	512	13.193	17.8104	16.5228	18.8671	10.8444	15.7414	8.0816	9.23359	9.04695	9.20961	0.00287886	-0.674189	down	--	--
gene-LOC101117587	348	318	455	573	185	328	42	114	76	109	3.35606	3.51702	3.99538	5.19241	1.88902	3.22474	0.380225	0.97745	0.703698	1.02743	0.000525641	-1.51594	down	K12312|0|phd:102336834|K12312 epididymis-specific alpha-mannosidase [EC:3.2.1.24] | (RefSeq) epididymis-specific alpha-mannosidase-like	Other glycan degradation (ko00511)
gene-TANC1	4144	5492	5394	6542	4872	4938	2642	3517	3687	3198	11.4712	17.2234	13.4486	16.8121	14.4942	14.2349	7.74453	9.61084	10.0598	9.61774	0.00358619	-0.605819	down	--	--
gene-C1QC	3996	3243	4171	5366	2801	4589	7559	4671	9606	4420	35.5186	32.6259	33.3849	44.2706	26.7306	42.4465	71.0094	40.9733	84.1353	42.6716	0.00973574	0.623182	up	K03988|2.90355e-134|oas:101101871|K03988 complement C1q subcomponent subunit C | (RefSeq) C1QC; complement C1q C chain	Complement and coagulation cascades (ko04610);; Prion diseases (ko05020);; Pertussis (ko05133);; Chagas disease (American trypanosomiasis) (ko05142);; Staphylococcus aureus infection (ko05150);; Systemic lupus erythematosus (ko05322)
gene-LOC101118495	168	140	168	83	117	55	89	87	60	80	2.47925	2.33344	2.22806	1.1314	1.8536	0.833231	1.38294	1.26629	0.869806	1.28263	0.00846633	-0.889227	down	--	--
gene-CENPM	55	53	49	52	56	66	111	102	166	80	1.10475	1.29637	1.0866	1.04184	1.33556	1.47852	2.59153	2.34296	3.25864	1.82472	0.00911933	0.930342	up	K11505|2.11393e-121|oas:101113226|K11505 centromere protein M | (RefSeq) CENPM; centromere protein M	--
gene-NRK	111	38	47	21	16	112	177	207	216	138	0.35494	0.136803	0.133826	0.062451	0.052211	0.373453	0.599596	0.656729	0.684469	0.480358	5.8338e-05	1.84306	up	K16313|0|oas:101102458|K16313 Nik-related protein kinase [EC:2.7.11.1] | (RefSeq) NRK; Nik related kinase	--
gene-TPSB2	79	85	46	51	82	157	237	136	86	103	2.11605	2.59025	1.12119	1.27062	2.36629	4.41556	6.7804	3.62902	2.27946	3.02522	0.0101582	0.986279	up	K01340|0|oas:443433|K01340 tryptase [EC:3.4.21.59] | (RefSeq) TPSB2, TRYPTASE-1; tryptase beta 2	--
gene-RFX2	470	531	596	408	361	595	1007	1259	314	591	3.33523	4.27708	3.81	2.68649	2.75797	4.38141	7.59252	8.81608	2.19061	4.55248	0.0314841	0.633539	up	K09173|0|chx:102179845|K09173 regulatory factor X 1/2/3 | (RefSeq) RFX2; regulatory factor X2	--
gene-EBF2	152	104	198	36	135	45	94	84	60	46	0.812414	0.624365	0.952709	0.17474	0.774189	0.246621	0.528603	0.441887	0.3115	0.265088	0.0215224	-0.945389	down	K09103|0|ocu:100351641|K09103 early B-cell factor | (RefSeq) EBF2; early B-cell factor 2	--
gene-EMILIN2	1167	1022	1461	1160	1268	1615	2209	1789	2854	1492	7.68919	7.71951	8.57761	6.95053	8.83401	10.9204	15.1869	11.4036	18.2252	10.5155	0.000413851	0.674607	up	--	--
gene-IL1RL2	887	908	995	1511	787	800	502	620	822	450	8.12924	9.42797	8.21743	12.8641	7.7465	7.63223	4.86437	5.60846	7.42967	4.48221	0.00137039	-0.718968	down	K05172|0|oas:101102800|K05172 interleukin 1 receptor-like 2 | (RefSeq) IL1RL2; interleukin 1 receptor like 2	--
gene-PLA2R1	1933	2315	1775	1945	840	2024	495	769	657	645	7.59058	10.2889	6.27527	7.08618	3.53972	8.27127	2.05092	2.97736	2.54178	2.75045	0.00249941	-0.996924	down	K06560|0|oas:101111081|K06560 mannose receptor, C type | (RefSeq) PLA2R1; phospholipase A2 receptor 1	Phagosome (ko04145);; Tuberculosis (ko05152)
gene-PLEK	195	175	222	129	141	360	887	249	744	187	1.83846	1.87024	1.88093	1.12462	1.42517	3.53817	8.84952	2.31729	6.91827	1.91248	9.66475e-05	1.45151	up	K19993|0|oas:101110218|K19993 pleckstrin | (RefSeq) PLEK; pleckstrin	--
gene-GLYCTK	1979	1858	2777	3267	1685	2386	474	760	986	771	25.3368	26.8897	32.032	38.8201	23.1931	31.6432	6.43977	9.63158	12.4016	10.6989	0.000352317	-1.14076	down	K11529|3.55854e-80|ocu:100346884|K11529 glycerate 2-kinase [EC:2.7.1.165] | (RefSeq) GLYCTK; glycerate kinase	Glycine, serine and threonine metabolism (ko00260);; Glycerolipid metabolism (ko00561);; Glyoxylate and dicarboxylate metabolism (ko00630)
gene-PLEKHA7	519	561	657	771	463	544	288	380	441	280	2.60945	3.21649	3.01125	3.56919	2.48562	2.87551	1.54786	1.90895	2.24867	1.57022	0.00443297	-0.663062	down	--	--
gene-PARP12	370	300	380	322	332	452	707	341	1181	220	3.09481	2.84043	2.86513	2.49977	2.98831	3.94072	6.26015	2.82083	9.74705	1.9962	0.033596	0.713538	up	K15259|0|oas:101106162|K15259 poly [ADP-ribose] polymerase 7/11/12/13 [EC:2.4.2.30] | (RefSeq) PARP12; poly(ADP-ribose) polymerase family member 12	--
gene-MYO1F	479	421	489	563	395	867	1059	488	1356	438	3.41196	3.39476	3.13665	3.72298	3.02209	6.43613	7.97959	3.43146	9.52915	3.38858	0.00336299	0.793315	up	K10356|0|bta:532964|K10356 myosin I | (RefSeq) MYO1F; myosin IF	--
gene-ANO9	487	556	563	846	467	570	173	418	383	217	4.83923	6.25326	5.04354	7.80991	4.98745	5.8911	1.81987	4.10038	3.7601	2.34333	0.00734206	-0.787651	down	K19503|0|chx:102187463|K19503 anoctamin-9 | (RefSeq) ANO9; anoctamin 9	--
gene-NKD2	132	64	128	106	68	114	68	325	119	314	1.50288	0.814335	1.31045	1.11545	0.82839	1.34679	0.809967	3.65092	1.33582	3.88601	0.0314705	0.931297	up	K03213|3.79429e-154|bta:789390|K03213 naked cuticle | (RefSeq) NKD2; naked cuticle homolog 2	Wnt signaling pathway (ko04310)
gene-MYO1G	301	302	318	391	193	528	728	310	851	220	2.51281	2.85698	2.38872	3.02689	1.72425	4.58977	6.43033	2.55226	7.00386	1.98987	0.0175619	0.760084	up	K10356|0|chx:102182564|K10356 myosin I | (RefSeq) MYO1G; myosin IG	--
gene-ARHGAP30	978	1021	938	1372	616	1968	2458	1135	2851	883	6.20214	7.19099	5.26693	8.02403	4.14677	12.8213	16.2032	6.99555	17.5199	5.98531	0.00191023	0.863048	up	K20645|0|oas:101123168|K20645 Rho GTPase-activating protein 30 | (RefSeq) ARHGAP30; Rho GTPase activating protein 30	--
gene-P4HA1	1736	1093	1636	972	785	1515	2129	1979	2335	2475	16.0221	11.4872	13.6251	8.32043	7.80802	14.5451	20.8619	18.0975	21.2886	24.976	0.000611179	0.743857	up	K00472|0|phd:102333228|K00472 prolyl 4-hydroxylase [EC:1.14.11.2] | (RefSeq) P4HA1; prolyl 4-hydroxylase subunit alpha 1	Arginine and proline metabolism (ko00330)
gene-LOC101112356	130	39	71	139	86	230	137	102	261	187	0.88972	0.300501	0.438192	0.882364	0.630751	1.63983	0.99288	0.687019	1.76377	1.39584	0.0152429	0.947993	up	K11275|1.67263e-119|oas:101112356|K11275 histone H1/5 | (RefSeq) histone H1t	--
gene-PRDM11	235	167	339	167	365	285	339	505	440	459	0.607435	0.484233	0.77145	0.398668	1.00952	0.76717	0.927055	1.28994	1.12117	1.28731	0.0268935	0.646796	up	--	--
gene-CHDH	70	204	161	110	88	82	31	137	52	66	0.319628	1.05351	0.659144	0.463074	0.430656	0.387105	0.148614	0.617045	0.233614	0.326589	0.0497639	-0.835585	down	--	--
gene-LAMA3	2580	3082	3500	3483	2311	2343	936	1592	1777	1700	12.0165	16.248	14.679	15.0563	11.5606	11.3535	4.60533	7.31616	8.15541	8.59704	7.11136e-05	-0.873323	down	K06240|0|phd:102340730|K06240 laminin, alpha 3/5 | (RefSeq) LAMA3; laminin subunit alpha 3	PI3K-Akt signaling pathway (ko04151);; Focal adhesion (ko04510);; ECM-receptor interaction (ko04512);; Toxoplasmosis (ko05145);; Amoebiasis (ko05146);; Pathways in cancer (ko05200);; Small cell lung cancer (ko05222)
gene-WFIKKN2	594	615	1191	601	649	595	986	2935	813	1348	4.64606	5.82465	8.47627	4.41468	5.83104	4.81893	8.18388	22.8204	6.29203	11.5368	0.00895798	0.864264	up	--	--
gene-FGD3	160	152	199	325	140	315	366	259	524	190	1.29426	1.33597	1.49816	2.60712	1.29713	2.67393	3.16325	2.115	4.21619	1.81082	0.0236307	0.719996	up	K05722|0|oas:101107664|K05722 FYVE, RhoGEF and PH domain containing 3 | (RefSeq) FGD3; FYVE, RhoGEF and PH domain containing 3	Regulation of actin cytoskeleton (ko04810)
gene-GLIS2	1467	853	1005	931	751	775	668	652	628	636	6.26487	4.12226	3.86723	3.69069	3.44251	3.44424	3.01441	2.74698	2.64125	2.94773	0.00254991	-0.608023	down	K09233|0|chx:102188646|K09233 zinc finger protein GLIS2 | (RefSeq) GLIS2; GLIS family zinc finger 2	--
gene-UHRF1	503	542	150	707	448	728	1334	612	1701	260	3.42689	4.17772	0.920143	4.49077	3.28683	5.17855	9.6807	4.12977	11.4928	1.93165	0.037914	0.873968	up	K10638|0|bta:530411|K10638 E3 ubiquitin-protein ligase UHRF1 [EC:2.3.2.27] | (RefSeq) UHRF1; ubiquitin like with PHD and ring finger domains 1	--
gene-KIFC1	254	282	128	294	198	487	589	226	893	158	3.01754	3.80185	1.36205	3.23726	2.51839	6.00404	7.39983	2.64065	10.4708	2.02915	0.0182635	0.933057	up	K10405|0|bta:510995|K10405 kinesin family member C1 | (RefSeq) KIFC1; kinesin family member C1	--
gene-SOCS3	579	905	527	391	227	1682	2213	543	1506	845	5.83617	10.3244	4.77646	3.65188	2.44745	17.6401	23.5777	5.3969	14.9544	9.25197	0.000317575	1.30668	up	K04696|2.37532e-123|chx:102187711|K04696 suppressor of cytokine signaling 3 | (RefSeq) SOCS3; suppressor of cytokine signaling 3	Ubiquitin mediated proteolysis (ko04120);; Osteoclast differentiation (ko04380);; Jak-STAT signaling pathway (ko04630);; TNF signaling pathway (ko04668);; Insulin signaling pathway (ko04910);; Prolactin signaling pathway (ko04917);; Adipocytokine signaling pathway (ko04920);; Type II diabetes mellitus (ko04930);; Insulin resistance (ko04931);; Non-alcoholic fatty liver disease (NAFLD) (ko04932);;…
gene-CCN5	226	71	213	112	104	62	18	23	20	67	3.1646	1.12033	2.68552	1.45363	1.55506	0.906224	0.263162	0.308268	0.276927	1.01625	4.91565e-05	-1.89841	down	--	--
gene-RHPN1	242	98	241	129	96	137	80	112	103	52	3.00872	1.37673	2.70206	1.48706	1.28282	1.76446	1.04043	1.36961	1.26162	0.697022	0.0360963	-0.747292	down	--	--
gene-NRGN	72	49	37	74	33	31	18	17	9	51	1.46673	1.11958	0.674818	1.39927	0.720678	0.643774	0.371629	0.337443	0.170606	1.12079	0.0261445	-1.07751	down	--	--
gene-LOC105606076	65	89	41	112	52	58	11	38	24	19	0.093876	0.145977	0.052863	0.151749	0.080464	0.086988	0.016702	0.054518	0.03452	0.029447	0.00418698	-1.33972	down	--	--
gene-LOXL1	2336	1424	1863	1568	1986	1035	1261	1020	1416	1480	25.7404	17.761	18.4845	16.0346	23.5057	11.8625	14.6898	11.0954	15.3694	17.717	0.00346002	-0.591111	down	K14678|0|chx:102176563|K14678 lysyl oxidase-like protein 1 [EC:1.4.3.-] | (RefSeq) LOXL1; lysyl oxidase like 1	--
gene-C2H8orf58	768	673	577	876	455	561	323	523	325	197	8.77493	9.0138	6.27702	9.25201	5.55243	6.68732	3.77552	5.86068	3.58607	2.34968	0.00150586	-0.859714	down	--	--
gene-PLXNA3	778	737	765	717	500	729	305	399	421	422	3.16601	3.47686	2.78724	2.70537	2.20622	3.10034	1.42917	1.64465	1.6787	2.06232	0.0057772	-0.657698	down	K06820|0|chx:102173931|K06820 plexin A | (RefSeq) PLXNA3; plexin A3	Axon guidance (ko04360)
gene-XAF1	128	166	226	116	357	356	520	202	664	155	2.3874	3.51589	3.80792	2.01246	7.18989	6.94323	10.3382	3.7282	12.3126	3.15903	0.0339901	0.85623	up	--	--
gene-TSKU	3554	2575	2832	6806	2715	2791	1537	2200	2074	2699	36.7496	30.1448	26.3722	65.3424	30.1562	30.0254	16.7966	22.4478	21.1388	30.3245	0.00609345	-0.739618	down	K08130|0|phd:102338095|K08130 tsukushi (leucine-rich repeat-containing protein 54) | (RefSeq) TSKU; tsukushi, small leucine rich proteoglycan	--
gene-LOC101121216	660	1401	1090	775	321	3056	4599	1711	6575	1938	28.9386	69.5376	43.0201	31.5176	15.1094	139.456	213.17	74.0218	284.09	92.2722	5.55441e-08	2.02617	up	K17310|6.63408e-91|oas:101121216|K17310 serum amyloid A protein | (RefSeq) serum amyloid A protein-like	--
gene-CDK5R1	87	144	123	82	78	235	296	117	266	132	0.60225	1.12964	0.772211	0.526847	0.584233	1.70559	2.1768	0.801719	1.82218	0.993498	0.00589446	0.97281	up	K11716|0|chx:102187161|K11716 cyclin-dependent kinase 5 activator 1 | (RefSeq) CDK5R1; cyclin dependent kinase 5 regulatory subunit 1	Alzheimer's disease (ko05010);; Cocaine addiction (ko05030)
gene-PHF7	35	50	81	58	74	26	39	30	33	30	0.411807	0.659261	0.860344	0.65998	0.937259	0.318468	0.480565	0.346289	0.372896	0.373915	0.0125384	-0.941487	down	--	--
gene-SLC26A9	71	353	44	90	51	1645	572	248	2411	120	0.408406	2.31574	0.22768	0.482047	0.317654	9.9416	3.51187	1.41757	13.7982	0.752253	4.00059e-05	2.87328	up	K14706|0|oas:101111646|K14706 solute carrier family 26 (sulfate anion transporter), member 9 | (RefSeq) SLC26A9; solute carrier family 26 member 9	Mineral absorption (ko04978)
gene-SOX4	439	251	492	315	334	995	694	432	455	538	1.98393	1.28221	2.00265	1.32153	1.62037	4.68515	3.3195	1.92823	2.02776	2.64141	0.00349205	0.747592	up	K09268|4.8795e-100|bta:768313|K09268 transcription factor SOX4/11/12 (SOX group C) | (RefSeq) SOX4; SRY-box 4	--
gene-MSX1	242	176	352	108	301	275	420	615	216	556	3.46215	2.84473	4.53524	1.43118	4.63286	4.10198	6.35475	8.69794	3.05008	8.6475	0.0202617	0.813308	up	K09341|2.31113e-122|bom:102280770|K09341 homeobox protein MSX | (RefSeq) MSX1; msh homeobox 1	HTLV-I infection (ko05166)
gene-ARHGAP45	449	433	484	695	334	942	1113	452	1241	355	2.30031	2.50627	2.2297	3.29372	1.82404	4.97266	5.9503	2.26415	6.23112	1.97236	0.016368	0.727101	up	K20644|0|phd:102343019|K20644 Rho GTPase-activating protein 29/45 | (RefSeq) ARHGAP45, HMHA1; Rho GTPase activating protein 45	--
gene-B9D2	274	234	329	216	180	417	419	396	437	339	7.10685	6.81992	7.65556	5.13785	4.96064	11.2336	11.4101	10.0673	11.0834	9.48217	0.00341284	0.68058	up	K16745|1.32982e-135|myb:102241141|K16745 B9 domain-containing protein 2 | (RefSeq) B9D2; B9 protein domain 2	--
gene-KCP	137	269	176	174	92	130	54	74	91	99	0.682302	1.51661	0.789126	0.80667	0.49321	0.672042	0.28168	0.360029	0.446634	0.533966	0.00929316	-0.966947	down	--	--
gene-SOCS1	95	91	116	82	63	167	240	70	258	120	1.57915	1.71734	1.752	1.26158	1.12562	2.91065	4.24123	1.14464	4.26004	2.17747	0.0141249	0.90762	up	K04694|3.50558e-110|bta:518795|K04694 suppressor of cytokine signaling 1 | (RefSeq) SOCS1; suppressor of cytokine signaling 1	Ubiquitin mediated proteolysis (ko04120);; Osteoclast differentiation (ko04380);; Jak-STAT signaling pathway (ko04630);; Insulin signaling pathway (ko04910);; Prolactin signaling pathway (ko04917);; Type II diabetes mellitus (ko04930);; Toxoplasmosis (ko05145);; MicroRNAs in cancer (ko05206)
gene-OSCP1	85	85	159	134	110	72	70	101	71	44	1.56523	1.7619	2.63607	2.28007	2.15706	1.37097	1.3611	1.81935	1.2879	0.872734	0.0330611	-0.708384	down	--	--
gene-KIFC2	241	196	345	209	133	193	82	149	97	159	2.01896	1.83028	2.5918	1.67158	1.18564	1.69623	0.717882	1.24093	0.791807	1.43044	0.0280307	-0.721352	down	K10406|0|oas:101107533|K10406 kinesin family member C2/C3 | (RefSeq) KIFC2; kinesin family member C2	--
gene-GPR132	62	40	59	117	41	164	262	82	213	82	0.744604	0.539955	0.644017	1.31997	0.529875	2.07202	3.36912	0.975544	2.55005	1.07609	0.00195653	1.29382	up	K08426|0|chx:102187540|K08426 G protein-coupled receptor 132 | (RefSeq) GPR132; G protein-coupled receptor 132	--
gene-COL14A1	4509	4069	4013	4005	5620	4983	7781	10324	7810	7035	20.2727	20.731	16.2294	16.6743	27.1682	23.3256	36.9955	45.9024	34.6152	34.3902	0.00157339	0.714148	up	K08133|0|chx:102178089|K08133 collagen, type XIV, alpha | (RefSeq) COL14A1; collagen type XIV alpha 1 chain	Protein digestion and absorption (ko04974)
gene-MBD3	1368	1127	1695	1283	976	1662	2185	1863	2281	1869	17.3117	15.9983	19.0767	14.691	13.1942	21.5018	28.9645	23.0085	27.6855	25.5346	0.000410749	0.596459	up	K11591|1.19125e-168|chx:102178823|K11591 methyl-CpG-binding domain protein 3 | (RefSeq) MBD3; methyl-CpG binding domain protein 3	--
gene-CCN2	1159	1248	636	389	502	395	269	515	202	878	29.8656	36.3846	14.7379	9.28785	13.8692	10.581	7.31339	13.0885	5.11425	24.5702	0.038881	-0.827446	down	K06827|0|oas:100303607|K06827 connective tissue growth factor | (RefSeq) CTGF; connective tissue growth factor	Hippo signaling pathway (ko04390)
gene-ATP8B3	106	105	126	97	71	46	30	16	27	30	0.578645	0.771338	0.707923	0.57142	0.403749	0.302048	0.172322	0.08822	0.138429	0.173708	1.76057e-06	-1.78071	down	K01530|0|chx:102169281|K01530 phospholipid-translocating ATPase [EC:3.6.3.1] | (RefSeq) ATP8B3; ATPase phospholipid transporting 8B3	--
gene-PILRA	33	35	62	52	29	114	194	86	218	54	0.332959	0.398843	0.565521	0.488919	0.312442	1.19237	2.07076	0.85711	2.17063	0.589974	6.58213e-05	1.63058	up	K15411|1.20937e-165|oas:101122158|K15411 paired immunoglobulin-like type 2 receptor alpha | (RefSeq) PILRA; paired immunoglobulin-like type 2 receptor alpha	Herpes simplex infection (ko05168)
gene-COL1A1	41455	25427	21255	34501	35191	85071	59735	69076	73784	44463	189.533	131.608	87.515	146.413	172.796	404.77	288.672	311.719	332.427	220.821	3.07402e-05	1.00118	up	K06236|0|phd:102328226|K06236 collagen, type I, alpha | (RefSeq) collagen alpha-1(I) chain-like	PI3K-Akt signaling pathway (ko04151);; Focal adhesion (ko04510);; ECM-receptor interaction (ko04512);; Platelet activation (ko04611);; AGE-RAGE signaling pathway in diabetic complications (ko04933);; Protein digestion and absorption (ko04974);; Amoebiasis (ko05146)
gene-PLCB1	873	667	1170	548	1091	676	624	585	531	395	3.55305	3.0751	4.29117	2.07046	4.77354	2.86426	2.68623	2.34981	2.13093	1.74765	0.00290627	-0.668648	down	K05858|0|bom:102273347|K05858 phosphatidylinositol phospholipase C, beta [EC:3.1.4.11] | (RefSeq) PLCB1; phospholipase C beta 1	Inositol phosphate metabolism (ko00562);; Rap1 signaling pathway (ko04015);; Calcium signaling pathway (ko04020);; cGMP-PKG signaling pathway (ko04022);; Chemokine signaling pathway (ko04062);; Phosphatidylinositol signaling system (ko04070);; Sphingolipid signaling pathway (ko04071);; Phospholipase D signaling pathway (ko04072);; Adrenergic signaling in cardiomyocytes (ko04261);; Vascular smooth…
gene-LMNB2	1389	1448	1048	1794	1361	2011	3072	1849	2998	1196	8.14508	9.60686	5.53156	9.76073	8.56986	12.2684	19.0367	10.7004	17.3206	7.61503	0.0157391	0.588069	up	K07611|0|bta:516326|K07611 lamin B | (RefSeq) LMNB2; lamin B2	Apoptosis (ko04210)
gene-TBX15	28	21	45	36	43	42	133	107	55	53	0.185868	0.154504	0.267876	0.218131	0.305583	0.290793	0.953147	0.716002	0.362063	0.384098	0.0062631	1.13806	up	K10182|0|oas:101110282|K10182 T-box protein 15 | (RefSeq) TBX15; T-box 15	--
gene-ADA2	96	152	154	145	90	236	333	148	371	113	1.14022	2.15893	1.65601	1.61521	1.37993	2.92262	4.17957	1.74632	4.34269	1.56222	0.0149364	0.866038	up	K19572|0|oas:101121925|K19572 adenosine deaminase CECR1 [EC:3.5.4.4] | (RefSeq) CECR1; cat eye syndrome chromosome region, candidate 1	Purine metabolism (ko00230)
gene-CHRD	350	335	348	465	251	164	214	262	146	254	2.83042	3.0715	2.53513	3.50034	2.17744	1.37968	1.83264	2.09495	1.15613	2.23317	0.00601248	-0.774441	down	K04657|0|bta:509942|K04657 chordin | (RefSeq) CHRD; chordin	TGF-beta signaling pathway (ko04350)
gene-TCHH	160246	134616	62795	218591	102855	107844	53465	138815	66189	74897	359.431	341.825	126.846	455.09	247.773	251.734	126.754	307.323	146.297	182.485	0.0291832	-0.696137	down	--	--
gene-ALS2CL	2301	1656	3229	1863	1124	1360	869	1191	1049	860	12.2045	9.94321	15.4253	9.1734	6.40248	7.50683	4.87088	6.23339	5.48402	4.95531	6.43932e-06	-0.935171	down	--	--
gene-SDK1	716	580	640	474	588	837	933	1105	1084	770	3.02563	2.77633	2.43648	1.85776	2.66934	3.68032	4.16619	4.60778	4.51629	3.53462	0.00160329	0.611301	up	K16353|0|chx:102190095|K16353 protein sidekick | (RefSeq) SDK1; sidekick cell adhesion molecule 1	--
gene-DAP	11669	14211	13213	18663	9585	7633	4210	7482	4318	9578	141.636	195.287	144.441	210.275	124.956	96.4147	54.0045	89.6414	51.6467	126.294	0.000101198	-1.04201	down	--	--
gene-LOC114113211	1599	6988	459	920	300	9893	8236	1600	18502	326	61.5227	304.452	15.883	32.8567	12.3616	396.239	335.044	60.764	701.731	13.5936	0.0323907	1.73155	up	--	--
gene-SHMT1	2636	2986	3478	4242	2206	3100	1590	2007	1742	1672	12.9721	16.6271	15.34	19.325	12.5985	15.8193	8.24525	9.93539	8.42736	8.94209	0.00261227	-0.65811	down	K00600|0|oas:443544|K00600 glycine hydroxymethyltransferase [EC:2.1.2.1] | (RefSeq) SHMT1, SHMT, SHMT2; serine hydroxymethyltransferase 1	Glycine, serine and threonine metabolism (ko00260);; Glyoxylate and dicarboxylate metabolism (ko00630);; One carbon pool by folate (ko00670);; Carbon metabolism (ko01200);; Biosynthesis of amino acids (ko01230)
gene-LOC105612575	1143	1744	3061	2207	2326	1565	4291	2555	6831	3829	7.474	12.9084	18.031	13.4011	16.3374	10.6481	29.6654	16.4864	44.0348	27.2044	0.00771557	0.849793	up	K06545|0|oas:105612575|K06545 CD163 antigen | (RefSeq) scavenger receptor cysteine-rich type 1 protein M130	--
gene-LAT2	267	230	347	307	149	419	529	287	658	250	4.46448	4.27402	5.28161	4.85075	2.6553	7.2397	9.51731	4.76302	11.0833	4.57316	0.0161351	0.698152	up	--	--
gene-NCAPG	266	337	209	266	244	422	707	312	755	187	2.22052	3.19587	1.57464	2.06342	2.193	3.67254	6.25353	2.57507	6.22532	1.69302	0.0218452	0.768563	up	K06678|0|chx:102176682|K06678 condensin complex subunit 3 | (RefSeq) NCAPG; non-SMC condensin I complex subunit G	--
gene-SMOC1	109	121	361	98	213	109	394	473	348	429	0.794241	1.01901	2.42093	0.669363	1.7087	0.842882	3.10597	3.47497	2.55056	3.48005	0.0137158	0.980778	up	--	--
gene-CCT4	4156	3757	6326	4565	3879	5661	7356	7353	8080	6610	45.4088	46.4672	62.2475	46.2978	45.5253	64.3683	84.9644	79.3076	87.0005	78.4587	0.000768868	0.613859	up	K09496|0|chx:102172361|K09496 T-complex protein 1 subunit delta | (RefSeq) CCT4; chaperonin containing TCP1 subunit 4	--
gene-PLEKHA6	2232	1660	1829	3724	1755	2154	679	1608	1247	1604	9.42602	7.89231	6.86336	14.518	8.0312	9.60348	2.82185	6.81659	5.0557	7.55987	0.0185003	-0.656447	down	--	--
gene-C1RL	343	198	220	269	43	372	695	347	388	251	4.54682	2.96161	2.62916	3.30816	0.602385	5.13568	9.75155	4.5382	5.07532	3.61223	0.0202362	0.912234	up	--	--
gene-ATP6V0A2	571	412	784	508	395	871	915	866	824	595	2.71148	2.21409	3.35496	2.23791	2.01551	4.30715	4.59518	4.06181	3.85577	3.07143	0.00235584	0.594003	up	K02154|0|chx:102179797|K02154 V-type H+-transporting ATPase subunit a | (RefSeq) ATP6V0A2; ATPase H+ transporting V0 subunit a2	Oxidative phosphorylation (ko00190);; Lysosome (ko04142);; Phagosome (ko04145);; Synaptic vesicle cycle (ko04721);; Collecting duct acid secretion (ko04966);; Tuberculosis (ko05152);; Rheumatoid arthritis (ko05323)
gene-ITGB7	468	286	361	578	215	864	932	391	1534	346	2.8918	2.11979	2.31464	3.33816	1.41413	6.37783	6.32055	2.31944	9.65553	2.73062	0.00266379	1.04892	up	K06590|0|oas:101109956|K06590 integrin beta 7 | (RefSeq) ITGB7; integrin subunit beta 7	PI3K-Akt signaling pathway (ko04151);; Focal adhesion (ko04510);; ECM-receptor interaction (ko04512);; Cell adhesion molecules (CAMs) (ko04514);; Intestinal immune network for IgA production (ko04672);; Regulation of actin cytoskeleton (ko04810);; Transcriptional misregulation in cancer (ko05202);; Hypertrophic cardiomyopathy (HCM) (ko05410);; Arrhythmogenic right ventricular cardiomyopathy (ARVC…
gene-TRHDE	34	49	27	130	54	39	5	33	12	18	0.162392	0.265597	0.114771	0.577668	0.27505	0.194239	0.024482	0.156576	0.052677	0.093033	0.00543597	-1.52853	down	K01306|0|bta:100336818|K01306 pyroglutamyl-peptidase II [EC:3.4.19.6] | (RefSeq) TRHDE; thyrotropin releasing hormone degrading enzyme	--
gene-IL17RB	66	67	58	93	43	118	178	232	78	122	0.681254	0.724618	0.501819	0.886431	0.423122	1.27598	2.11217	2.55812	0.850585	1.40497	0.00293969	1.10779	up	K05165|0|oas:101105858|K05165 interleukin 17 receptor B | (RefSeq) IL17RB; interleukin 17 receptor B	Cytokine-cytokine receptor interaction (ko04060)
gene-GPD1	821	762	1366	532	625	580	445	602	502	440	3.79037	3.84964	5.52349	2.22346	2.96523	2.66635	2.13944	2.60838	2.19945	2.1309	0.00180218	-0.684284	down	K00006|0|oas:101119894|K00006 glycerol-3-phosphate dehydrogenase (NAD+) [EC:1.1.1.8] | (RefSeq) GPD1; glycerol-3-phosphate dehydrogenase 1	Glycerophospholipid metabolism (ko00564)
gene-KL	14	82	100	27	86	51	9	38	11	34	0.070575	0.483927	0.467388	0.130269	0.482898	0.274787	0.049657	0.1942	0.054241	0.188131	0.0426541	-1.14815	down	K14756|0|chx:102186879|K14756 klotho [EC:3.2.1.31] | (RefSeq) KL; klotho	Pentose and glucuronate interconversions (ko00040);; Starch and sucrose metabolism (ko00500);; Longevity regulating pathway (ko04211);; Endocrine and other factor-regulated calcium reabsorption (ko04961)
gene-ITGB2	722	913	675	888	456	1217	1607	808	2262	778	7.7888	11.1625	6.56156	8.90249	5.28667	13.6738	18.3465	8.60631	24.0718	9.11797	0.00368154	0.810637	up	K06464|0|oas:494433|K06464 integrin beta 2 | (RefSeq) ITGB2, CD18; integrin subunit beta 2	Rap1 signaling pathway (ko04015);; Phagosome (ko04145);; Hippo signaling pathway (ko04390);; Cell adhesion molecules (CAMs) (ko04514);; Complement and coagulation cascades (ko04610);; Natural killer cell mediated cytotoxicity (ko04650);; Leukocyte transendothelial migration (ko04670);; Regulation of actin cytoskeleton (ko04810);; Pertussis (ko05133);; Legionellosis (ko05134);; Leishmaniasis (ko05…
gene-LOC114114576	10	18	26	81	15	77	144	57	129	17	0.221461	0.447713	0.528985	1.69935	0.363364	1.80479	3.60604	1.28149	2.87969	0.426924	0.0119706	1.44882	up	--	--
gene-LOC114113966	22705	15253	17923	33541	12452	3473	15396	7952	18998	3146	721.887	549.018	513.188	989.826	425.169	114.912	517.385	249.542	595.232	108.626	0.00645288	-1.10526	down	--	--
gene-CXCL9	306	257	68	148	113	287	1911	338	808	328	2.98919	2.85213	0.592823	1.34238	1.17999	2.92163	19.7901	3.2576	7.79807	3.48274	0.000133043	1.95434	up	K05416|1.77849e-54|oas:101108489|K05416 C-X-C motif chemokine 9 | (RefSeq) CXCL9; C-X-C motif chemokine ligand 9	Cytokine-cytokine receptor interaction (ko04060);; Chemokine signaling pathway (ko04062);; Toll-like receptor signaling pathway (ko04620)
gene-ELN	4151	2755	4825	4301	3772	5562	4996	7839	7139	8972	33.8768	25.2228	35.4928	32.6361	33.0943	47.2587	43.2196	63.2125	57.4827	79.6397	0.000232987	0.792128	up	K14211|1.66556e-141|oas:101111152|K14211 elastin | (RefSeq) ELN; elastin	Protein digestion and absorption (ko04974)
gene-INSIG1	2437	1642	1882	3992	1705	2013	1236	1001	855	1245	23.0991	17.6185	16.0651	35.127	17.3549	19.8532	12.3791	9.36454	7.98527	12.8159	0.000610376	-0.912368	down	--	--
gene-SH2D3A	127	110	108	206	92	76	56	87	81	72	1.33909	1.41778	1.06284	2.19294	1.11347	0.91351	0.622773	0.976474	0.902232	0.855685	0.0150076	-0.828582	down	--	--
gene-LOC101103238	469	328	136	391	153	1172	1287	162	746	331	7.87997	6.22624	2.0553	6.09259	2.74857	20.5016	22.8632	2.67661	12.3583	6.0295	0.00694392	1.24816	up	K05506|2.3928e-66|chx:102181582|K05506 C-X-C motif chemokine 5/6 | (RefSeq) CXCL6; C-X-C motif chemokine 6	Chemokine signaling pathway (ko04062);; Pertussis (ko05133);; Rheumatoid arthritis (ko05323)
gene-DUSP4	1278	692	769	1262	937	784	391	549	566	1030	6.67191	4.08814	3.61574	6.11679	5.2554	4.26048	2.15642	2.82675	2.90994	5.84061	0.0323806	-0.594594	down	--	--
gene-VAX2	96	98	45	314	41	42	34	67	77	66	2.42275	2.80599	1.00403	7.35655	1.10873	1.09067	0.902651	1.66078	1.90491	1.79042	0.0332811	-1.09469	down	K09318|1.82581e-119|bta:539808|K09318 homeobox protein ventral anterior | (RefSeq) VAX2; ventral anterior homeobox 2	--
gene-CD177	59	105	54	75	17	858	440	43	1442	17	0.968518	1.97446	0.802659	1.15664	0.29381	14.8714	7.75009	0.70031	23.6979	0.293976	9.09938e-05	3.08234	up	K06552|0|oas:101107126|K06552 CD177 antigen | (RefSeq) CD177; CD177 molecule	--
gene-POU2F2	66	60	55	85	39	152	158	53	193	51	0.257715	0.264928	0.192087	0.305261	0.163009	0.616768	0.963286	0.205099	0.749871	0.23266	0.0249334	0.936103	up	K09364|0|fca:101084920|K09364 POU domain transcription factor, class 2 | (RefSeq) POU2F2; POU class 2 homeobox 2	--
gene-SHISA2	65	107	93	124	37	161	251	130	284	128	0.509823	0.949402	0.656082	0.905719	0.307498	1.31666	2.08496	1.00502	2.19675	1.09141	0.00310386	1.12279	up	--	--
gene-ITPR3	3437	2865	1896	4296	1977	2487	1305	1843	2096	1531	10.6508	10.0496	5.28985	12.3579	6.57805	8.01974	4.27307	5.63525	6.40003	5.15158	0.00470371	-0.703664	down	K04960|0|bta:281879|K04960 inositol 1,4,5-triphosphate receptor type 3 | (RefSeq) ITPR3; inositol 1,4,5-trisphosphate receptor type 3	Calcium signaling pathway (ko04020);; cGMP-PKG signaling pathway (ko04022);; Phosphatidylinositol signaling system (ko04070);; Oocyte meiosis (ko04114);; Apoptosis (ko04210);; Vascular smooth muscle contraction (ko04270);; Gap junction (ko04540);; Platelet activation (ko04611);; Circadian entrainment (ko04713);; Long-term potentiation (ko04720);; Retrograde endocannabinoid signaling (ko04723);; G…
gene-RNF39	449	876	856	877	800	1784	591	1167	1597	1416	4.05997	8.97894	6.98224	7.36812	7.77952	16.8095	5.6543	10.4309	14.2539	13.9278	0.00816404	0.718947	up	--	--
gene-UBE2QL1	138	96	188	62	153	179	183	292	282	295	1.65171	1.30116	2.0346	0.686042	1.9667	2.24344	2.32579	3.46255	3.33618	3.85558	0.00539086	0.938507	up	K10582|1.23971e-119|ssc:100518586|K10582 ubiquitin-conjugating enzyme E2 Q [EC:2.3.2.23] | (RefSeq) UBE2QL1; ubiquitin conjugating enzyme E2 Q family like 1	Ubiquitin mediated proteolysis (ko04120)
gene-LOC101102366	56	57	79	80	50	26	8	19	36	16	0.425574	0.493686	0.54433	0.564919	0.411082	0.201914	0.061783	0.13796	0.2684	0.127369	7.08918e-05	-1.64343	down	K04257|2.11912e-179|oas:101102366|K04257 olfactory receptor | (RefSeq) olfactory receptor 1F12-like	Olfactory transduction (ko04740)
gene-ADAMTS4	125	107	122	65	81	305	782	158	210	230	0.832618	0.80617	0.727656	0.399175	0.578659	2.11179	5.50578	1.03358	1.37831	1.66286	2.55162e-05	1.7193	up	K07764|0|phd:102314989|K07764 a disintegrin and metalloproteinase with thrombospondin motifs 4 [EC:3.4.24.82] | (RefSeq) ADAMTS4; ADAM metallopeptidase with thrombospondin type 1 motif 4	--
gene-SUOX	3294	3718	4427	4266	1741	3045	939	1930	1400	1865	36.8984	47.1288	44.6244	44.3171	20.9566	35.4634	11.1387	21.3195	15.4371	22.6629	0.000649878	-0.947412	down	K00387|0|oas:101111953|K00387 sulfite oxidase [EC:1.8.3.1] | (RefSeq) SUOX; sulfite oxidase	Sulfur metabolism (ko00920)
gene-LTBP1	2400	2387	2741	2826	2795	3604	4712	3931	4187	4183	12.177	13.8315	12.0001	13.0681	14.4617	17.8873	25.5318	19.3474	20.0038	23.7022	0.00081953	0.610281	up	K19559|0|oas:101102219|K19559 latent transforming growth factor beta binding protein 1 | (RefSeq) LTBP1; latent transforming growth factor beta binding protein 1	TGF-beta signaling pathway (ko04350)
gene-PIK3CG	200	273	180	341	206	548	421	300	635	163	1.4087	2.1815	1.14155	2.22852	1.55696	4.02205	3.1367	2.08658	4.41119	1.24625	0.035641	0.70354	up	K21289|0|oas:101102896|K21289 phosphatidylinositol-4,5-bisphosphate 3-kinase catalytic subunit gamma [EC:2.7.1.153] | (RefSeq) PIK3CG; phosphatidylinositol-4,5-bisphosphate 3-kinase catalytic subunit gamma	Inositol phosphate metabolism (ko00562);; EGFR tyrosine kinase inhibitor resistance (ko01521);; Endocrine resistance (ko01522);; Platinum drug resistance (ko01524);; ErbB signaling pathway (ko04012);; Ras signaling pathway (ko04014);; Rap1 signaling pathway (ko04015);; cGMP-PKG signaling pathway (ko04022);; cAMP signaling pathway (ko04024);; Chemokine signaling pathway (ko04062);; HIF-1 signaling…
gene-PRKCQ	66	41	46	79	30	104	197	77	168	53	0.534022	0.366186	0.333176	0.590193	0.252321	0.874734	1.67978	0.615264	1.33284	0.457392	0.0056425	1.14709	up	K18052|0|oas:101113426|K18052 novel protein kinase C theta type [EC:2.7.11.13] | (RefSeq) PRKCQ; protein kinase C theta	NF-kappa B signaling pathway (ko04064);; Vascular smooth muscle contraction (ko04270);; Tight junction (ko04530);; T cell receptor signaling pathway (ko04660);; Inflammatory mediator regulation of TRP channels (ko04750);; Adipocytokine signaling pathway (ko04920);; Insulin resistance (ko04931);; Measles (ko05162)
gene-MUC1	15	14	20	37	0	37	46	44	89	15	0.11214	0.122628	0.135674	0.259827	0	0.291041	0.369616	0.333965	0.674647	0.118683	0.0196655	1.39467	up	K06568|6.28005e-137|oas:101106133|K06568 mucin 1, transmembrane | (RefSeq) MUC1; mucin 1, cell surface associated	--
gene-WNT7B	55	91	84	141	76	49	17	33	65	66	1.33938	2.50421	1.82309	3.09466	1.98267	1.23303	0.371552	0.680238	1.55623	1.72962	0.0217179	-0.985499	down	K00572|0|lve:103083305|K00572 wingless-type MMTV integration site family, member 7 | (RefSeq) WNT7B; Wnt family member 7B	mTOR signaling pathway (ko04150);; Wnt signaling pathway (ko04310);; Hippo signaling pathway (ko04390);; Signaling pathways regulating pluripotency of stem cells (ko04550);; Melanogenesis (ko04916);; HTLV-I infection (ko05166);; Pathways in cancer (ko05200);; Proteoglycans in cancer (ko05205);; Basal cell carcinoma (ko05217)
gene-ISLR2	290	232	297	78	122	134	146	146	121	50	1.95104	1.76551	1.80536	0.481437	0.875745	0.935243	1.03456	0.961856	0.798373	0.358171	0.0379486	-0.806585	down	--	--
gene-LGI3	176	132	134	341	199	46	35	125	102	27	1.33487	1.12781	0.915516	2.39861	1.61687	0.358422	0.279008	0.929438	0.760657	0.215024	0.000242975	-1.62542	down	K19999|0|ssc:100512015|K19999 leucine-rich repeat LGI family member 3 | (RefSeq) LGI3; leucine rich repeat LGI family member 3	--
gene-DACT3	1397	1426	1731	507	1667	621	804	1178	733	1228	13.5908	15.7037	15.1691	4.57651	17.4215	6.28343	8.27017	11.308	7.0236	12.9754	0.0457716	-0.586678	down	--	--
gene-EPHX1	6200	6673	7269	11910	6275	6444	3836	4870	5110	5299	90.3316	109.661	95.4836	160.523	97.9763	97.7413	59.1377	70.1239	73.1742	83.4838	0.00588217	-0.621001	down	K01253|0|phd:102316040|K01253 microsomal epoxide hydrolase [EC:3.3.2.9] | (RefSeq) EPHX1; epoxide hydrolase 1	Metabolism of xenobiotics by cytochrome P450 (ko00980);; Bile secretion (ko04976);; Chemical carcinogenesis (ko05204)

## Sheet: TS2500m-TS4500m
#ID	TS25-1_Count	TS25-2_Count	TS25-3_Count	TS25-4_Count	TS25-5_Count	TS45-1_Count	TS45-2_Count	TS45-3_Count	TS45-4_Count	TS45-5_Count	TS25-1_FPKM	TS25-2_FPKM	TS25-3_FPKM	TS25-4_FPKM	TS25-5_FPKM	TS45-1_FPKM	TS45-2_FPKM	TS45-3_FPKM	TS45-4_FPKM	TS45-5_FPKM	Pvalue	log2FC	regulated	KEGG_annotation	KEGG_pathway_annotation
gene-KLHL30	217	167	68	129	394	65	78	36	191	100	1.64935	1.25686	0.480821	0.952335	2.73536	0.482902	0.593557	0.254163	1.35797	0.783138	0.0191404	-1.11623	down	K10466|0|phd:102337864|K10466 kelch-like protein 30 | (RefSeq) KLHL30; kelch like family member 30	--
gene-MYRIP	302	568	608	364	343	299	160	188	235	237	1.78112	3.31953	3.34894	2.09074	1.8498	1.73935	0.945598	1.03594	1.29215	1.44077	0.000361185	-1.03237	down	--	--
gene-IL27RA	572	578	592	403	623	915	1521	802	1339	867	6.54196	6.55886	6.33901	4.49569	6.52798	10.3573	17.4851	8.60402	14.3521	10.2433	7.9967e-05	0.891155	up	K19598|0|oas:101102232|K19598 interleukin 27 receptor alpha | (RefSeq) IL27RA; interleukin 27 receptor subunit alpha	Jak-STAT signaling pathway (ko04630)
gene-GNG4	117	93	129	129	134	173	279	237	175	206	0.757855	0.599498	0.806818	0.83884	0.81966	1.11291	1.87225	1.49306	1.06246	1.42295	0.0119199	0.755942	up	K04541|3.32488e-41|oas:101114927|K04541 guanine nucleotide-binding protein G(I)/G(S)/G(O) subunit gamma-4 | (RefSeq) GNG4; G protein subunit gamma 4	Ras signaling pathway (ko04014);; Chemokine signaling pathway (ko04062);; PI3K-Akt signaling pathway (ko04151);; Circadian entrainment (ko04713);; Retrograde endocannabinoid signaling (ko04723);; Glutamatergic synapse (ko04724);; Cholinergic synapse (ko04725);; Serotonergic synapse (ko04726);; GABAergic synapse (ko04727);; Dopaminergic synapse (ko04728);; Morphine addiction (ko05032);; Alcoholism…
gene-PIMREG	29	31	12	17	77	80	53	40	55	123	0.548334	0.587614	0.211839	0.301784	1.34065	1.49558	1.01554	0.707626	0.981529	2.41979	0.0326747	1.06412	up	--	--
gene-FAM78A	126	121	193	154	169	345	455	169	479	230	0.835039	0.790825	1.19324	0.992795	1.02357	2.25832	3.02642	1.04682	2.96826	1.56835	0.00100665	1.05262	up	--	--
gene-COL3A1	36307	51820	34120	28476	70366	109224	90565	94686	96004	65450	188.458	266.954	165.658	144.009	334.257	560.511	472.039	460.855	466.51	350.583	6.16383e-05	0.971854	up	K19720|1.73305e-149|chx:100860938|K19720 collagen, type III, alpha | (RefSeq) COL3A1; collagen type III alpha 1 chain	Platelet activation (ko04611);; AGE-RAGE signaling pathway in diabetic complications (ko04933);; Protein digestion and absorption (ko04974);; Amoebiasis (ko05146)
gene-MAOB	7824	4803	3167	5919	6543	3588	2714	3863	3175	3874	85.1804	51.8982	32.2481	62.779	65.1842	38.619	29.67	39.4312	32.3527	43.518	0.00178364	-0.79677	down	K00274|0|chx:102180115|K00274 monoamine oxidase [EC:1.4.3.4] | (RefSeq) MAOB; amine oxidase [flavin-containing] B	Glycine, serine and threonine metabolism (ko00260);; Arginine and proline metabolism (ko00330);; Histidine metabolism (ko00340);; Tyrosine metabolism (ko00350);; Phenylalanine metabolism (ko00360);; Tryptophan metabolism (ko00380);; Drug metabolism - cytochrome P450 (ko00982);; Serotonergic synapse (ko04726);; Dopaminergic synapse (ko04728);; Cocaine addiction (ko05030);; Amphetamine addiction (k…
gene-KRT19	6853	4365	4340	5482	4845	3063	1241	1939	1500	2227	143.504	90.7242	84.9985	111.847	92.8543	63.4101	26.0789	38.069	29.4043	48.1091	5.00144e-08	-1.45724	down	K07604|0|bta:514812|K07604 type I keratin, acidic | (RefSeq) KRT19; keratin 19	--
gene-C1QL1	39	113	149	154	86	59	80	495	174	590	0.614034	1.77335	2.19585	2.3689	1.23948	0.911006	1.26127	7.35456	2.57991	9.64489	0.0164754	1.35834	up	--	--
gene-NHS	397	471	320	464	438	327	225	366	277	228	1.43017	1.68359	1.0786	1.62711	1.44378	1.16372	0.811183	1.23402	0.932833	0.845923	0.0110166	-0.641406	down	--	--
gene-CISH	264	271	204	191	423	447	715	290	452	338	3.78948	3.86796	2.74379	2.67119	5.56094	6.35165	10.3266	3.90029	6.08452	5.00953	0.0268315	0.65208	up	K04701|6.22069e-169|oas:101119259|K04701 cytokine inducible SH2-containing protein | (RefSeq) CISH; cytokine inducible SH2 containing protein	Jak-STAT signaling pathway (ko04630);; Prolactin signaling pathway (ko04917)
gene-KHK	287	351	442	367	317	321	150	212	162	252	4.73003	5.72984	7.11236	5.99714	4.81073	5.20053	2.50653	3.3317	2.47376	4.3312	0.0105306	-0.747837	down	K00846|2.231e-159|oas:101113479|K00846 ketohexokinase [EC:2.7.1.3] | (RefSeq) KHK; ketohexokinase	Fructose and mannose metabolism (ko00051)
gene-BDH1	18020	16982	7962	13615	15232	9993	4853	8422	4769	6221	188.211	175.701	77.4934	141.338	146.356	107.386	53.9638	83.5786	49.4231	66.3133	3.23685e-05	-1.15766	down	K00019|0|oas:101104112|K00019 3-hydroxybutyrate dehydrogenase [EC:1.1.1.30] | (RefSeq) BDH1; 3-hydroxybutyrate dehydrogenase, type 1	Synthesis and degradation of ketone bodies (ko00072);; Butanoate metabolism (ko00650)
gene-MELTF	89	126	386	340	83	93	58	116	47	95	0.570103	0.815709	2.35113	2.13295	0.487315	0.621437	0.375383	0.699355	0.279748	0.636593	0.00325391	-1.38027	down	K06569|0|oas:101102773|K06569 melanoma-associated antigen p97 | (RefSeq) MELTF, MFI2; melanotransferrin	--
gene-CELSR3	17	30	28	32	23	84	56	61	38	35	0.038723	0.071839	0.062851	0.075017	0.049283	0.199095	0.135739	0.136964	0.084787	0.087074	0.0123036	0.98704	up	K04602|0|bta:523793|K04602 cadherin EGF LAG seven-pass G-type receptor 3 | (RefSeq) CELSR3; cadherin EGF LAG seven-pass G-type receptor 3	--
gene-MTR	3381	3703	2882	4463	3447	2711	1283	2497	1847	1886	10.39	11.3673	8.33273	13.4685	9.78626	8.29776	3.92993	7.23587	5.30086	6.0652	0.000132748	-0.888719	down	K00548|0|oas:101116797|K00548 5-methyltetrahydrofolate--homocysteine methyltransferase [EC:2.1.1.13] | (RefSeq) MTR; 5-methyltetrahydrofolate-homocysteine methyltransferase	Cysteine and methionine metabolism (ko00270);; Selenocompound metabolism (ko00450);; One carbon pool by folate (ko00670);; Biosynthesis of amino acids (ko01230)
gene-LOC114117826	13	27	24	32	22	84	49	52	94	45	0.10815	0.218801	0.185514	0.258826	0.166049	0.694796	0.407181	0.401028	0.733452	0.388194	0.000629115	1.36676	up	--	--
gene-CMTM3	578	517	599	443	715	1263	1089	919	1074	771	9.02723	8.01834	8.74947	6.74089	10.2339	19.5172	17.0882	13.4715	15.7219	12.4403	0.000183536	0.762534	up	--	--
gene-FAM124A	60	84	195	81	52	57	53	67	41	38	0.371414	0.513792	1.1287	0.486241	0.29091	0.348968	0.330249	0.389419	0.234823	0.240443	0.019593	-0.95524	down	--	--
gene-KIAA2012	33	52	64	29	57	46	57	69	349	42	0.139558	0.217885	0.252405	0.118916	0.218504	0.18863	0.241713	0.270116	1.38129	0.180446	0.0321143	1.15686	up	--	--
gene-FCMR	36	9	40	34	80	102	237	69	259	85	0.497445	0.123002	0.528659	0.461247	1.03532	1.42619	3.37062	0.915672	3.42941	1.23721	0.000220241	1.84237	up	--	--
gene-FOXK2	1093	1236	1647	1071	1128	1780	2113	1950	2221	1766	6.13213	6.88572	8.64411	5.85738	5.79207	9.87892	11.9098	10.2617	11.6687	10.2259	0.00102886	0.593505	up	K09404|0|oas:105612388|K09404 forkhead box protein K | (RefSeq) FOXK2; forkhead box K2	--
gene-AGAP2	121	135	123	148	166	302	325	129	318	147	0.761352	0.908959	0.642148	0.867355	0.935901	1.97704	2.20232	0.777464	1.97495	1.01981	0.0276595	0.725503	up	K17848|0|bta:504833|K17848 Arf-GAP with GTPase, ANK repeat and PH domain-containing protein 2 | (RefSeq) AGAP2; ArfGAP with GTPase domain, ankyrin repeat and PH domain 2	FoxO signaling pathway (ko04068);; Endocytosis (ko04144)
gene-TRPM2	485	459	362	392	861	747	1182	530	1300	418	2.32252	2.18201	1.62223	1.82992	3.78568	3.5438	5.7073	2.38652	5.83653	2.06288	0.0401891	0.618434	up	K04977|0|phd:102337663|K04977 transient receptor potential cation channel subfamily M member 2 [EC:3.6.1.13] | (RefSeq) TRPM2; transient receptor potential cation channel subfamily M member 2	Oxytocin signaling pathway (ko04921)
gene-AHCYL2	34010	28431	13576	33989	43390	25897	13636	21564	16358	14360	199.621	165.604	74.5196	194.349	233.077	150.247	80.3428	118.665	89.8621	86.9468	0.00337556	-0.825891	down	K01251|0|bta:532836|K01251 adenosylhomocysteinase [EC:3.3.1.1] | (RefSeq) AHCYL2, IRBIT2; adenosylhomocysteinase like 2	Cysteine and methionine metabolism (ko00270)
gene-LOC114117936	4	68	60	38	58	72	297	127	333	105	0.049874	0.933815	0.77818	0.509565	0.737932	0.992201	4.17018	1.65899	4.36294	1.50571	0.00034872	1.95917	up	K06512|2.39108e-142|bta:107131261|K06512 leukocyte immunoglobulin-like receptor | (RefSeq) leukocyte immunoglobulin-like receptor subfamily A member 5	--
gene-MST1	100	104	92	60	87	83	45	38	64	48	1.26435	1.30275	1.08646	0.73757	1.00613	1.02797	0.571269	0.447213	0.75762	0.614228	0.0370708	-0.756518	down	--	--
gene-LOC101117682	55250	62053	29448	61693	49762	48116	12863	29049	24021	25136	954.275	1063.7	475.74	1038.17	786.559	821.608	223.081	470.457	388.388	448.005	0.00152685	-0.981054	down	--	--
gene-GFOD1	75	115	219	166	142	189	236	275	298	229	1.09187	1.67138	2.99028	2.3643	1.89685	2.73706	3.46261	3.77554	4.08396	3.46009	0.0267391	0.711204	up	--	--
gene-PIK3AP1	485	338	236	350	411	761	947	474	1046	350	2.1837	1.50742	0.990881	1.53208	1.6929	3.38581	4.27771	1.99876	4.4085	1.62431	0.00367968	0.861325	up	K12230|0|chx:102172864|K12230 phosphoinositide 3-kinase adapter protein 1 | (RefSeq) PIK3AP1; phosphoinositide-3-kinase adaptor protein 1	PI3K-Akt signaling pathway (ko04151);; B cell receptor signaling pathway (ko04662)
gene-STK11IP	525	617	494	610	638	445	336	361	523	315	2.20057	2.5682	1.93527	2.49632	2.44855	1.84362	1.41342	1.41906	2.05593	1.35972	0.00544118	-0.628144	down	--	--
gene-FZD5	631	944	478	782	969	888	283	447	539	310	2.9103	4.32107	2.06114	3.51335	4.09255	4.05303	1.31009	1.93111	2.3289	1.47533	0.0163471	-0.712704	down	K02375|0|bta:538536|K02375 frizzled 5/8 | (RefSeq) FZD5; frizzled class receptor 5	mTOR signaling pathway (ko04150);; Wnt signaling pathway (ko04310);; Hippo signaling pathway (ko04390);; Signaling pathways regulating pluripotency of stem cells (ko04550);; Melanogenesis (ko04916);; HTLV-I infection (ko05166);; Pathways in cancer (ko05200);; Proteoglycans in cancer (ko05205);; Basal cell carcinoma (ko05217)
gene-LOC101108131	10609	6088	5394	5943	22926	20080	28189	14410	36340	15098	59.0031	33.6037	28.0603	32.201	116.689	110.407	157.424	75.1479	189.204	86.6519	0.00224279	1.09471	up	K03990|0|bom:102270836|K03990 complement component 3 | (RefSeq) C3; complement C3	Phagosome (ko04145);; Complement and coagulation cascades (ko04610);; Pertussis (ko05133);; Legionellosis (ko05134);; Leishmaniasis (ko05140);; Chagas disease (American trypanosomiasis) (ko05142);; Staphylococcus aureus infection (ko05150);; Tuberculosis (ko05152);; Herpes simplex infection (ko05168);; Viral carcinogenesis (ko05203);; Systemic lupus erythematosus (ko05322)
gene-MYO7A	43	30	74	33	57	85	91	110	100	78	0.110192	0.077801	0.179618	0.0827	0.136168	0.218157	0.239568	0.268768	0.244095	0.209111	0.0120677	0.899269	up	K10359|0|bta:535092|K10359 myosin VII | (RefSeq) MYO7A; myosin VIIA	--
gene-FOXF2	335	400	606	389	254	571	753	701	599	806	4.78971	5.67851	8.1186	5.41608	3.32349	8.07809	10.8276	9.4092	8.02461	11.9019	0.00526359	0.722652	up	K09399|1.21287e-157|chx:106503520|K09399 forkhead box protein F | (RefSeq) FOXF2; forkhead box F2	--
gene-FAM184B	176	105	179	179	107	81	92	76	85	102	1.11828	0.662008	1.06429	1.11068	0.622158	0.504912	0.587167	0.448412	0.505467	0.665939	0.011651	-0.852882	down	--	--
gene-TMEM130	17	51	58	9	79	42	106	196	49	94	0.182016	0.565051	0.578471	0.083868	0.772567	0.451781	1.18758	2.06149	0.50874	1.08199	0.0308259	1.15147	up	--	--
gene-IKZF2	89	128	122	86	191	233	309	254	355	97	0.289821	0.414079	0.374044	0.272	0.57095	0.752501	1.01503	0.780673	1.08922	0.32687	0.00778963	0.931479	up	K09220|0|phd:102326480|K09220 IKAROS family zinc finger protein | (RefSeq) IKZF2; IKAROS family zinc finger 2	--
gene-SELENBP1	47915	42742	28095	44008	37765	28884	11188	23349	15229	22500	763.242	675.71	418.607	682.991	550.516	454.872	178.943	348.75	227.096	369.841	0.000107508	-1.06777	down	K17285|0|chx:102171290|K17285 selenium-binding protein 1 | (RefSeq) SELENBP1; selenium binding protein 1	--
gene-EPHX2	6009	3845	3548	5150	2284	3499	1241	3606	1477	2625	78.7498	50.0165	43.4865	65.7652	27.3926	45.3399	16.3309	44.3102	18.1165	35.4937	0.0115012	-0.839605	down	K08726|0|oas:101106654|K08726 soluble epoxide hydrolase / lipid-phosphate phosphatase [EC:3.3.2.10 3.1.3.76] | (RefSeq) EPHX2; epoxide hydrolase 2	Arachidonic acid metabolism (ko00590);; Peroxisome (ko04146)
gene-SSH2	817	893	733	980	948	1359	1579	1438	1666	990	2.49501	2.66028	2.09726	2.91233	2.64953	4.11085	4.86578	4.124	4.77432	3.12576	0.00150001	0.594685	up	K05766|0|oas:101111299|K05766 protein phosphatase slingshot [EC:3.1.3.16 3.1.3.48] | (RefSeq) SSH2; slingshot protein phosphatase 2	Axon guidance (ko04360);; Regulation of actin cytoskeleton (ko04810)
gene-ALPK2	41	62	105	82	29	27	106	164	152	326	0.189628	0.314519	0.455158	0.323451	0.14981	0.120404	0.496431	0.715908	0.772244	1.83733	0.0190804	1.25325	up	K08868|0|chx:102173250|K08868 alpha-kinase | (RefSeq) ALPK2; alpha kinase 2	--
gene-THEMIS2	383	191	203	182	363	550	644	293	647	235	2.91945	1.44161	1.44535	1.34809	2.53017	4.14193	4.93201	2.09264	4.61933	1.84848	0.0257968	0.735782	up	--	--
gene-RAB11FIP4	652	289	206	442	296	350	161	187	267	164	7.37122	3.23491	2.17458	4.87096	3.0555	3.90943	1.82407	1.97448	2.8267	1.90969	0.0149135	-0.858776	down	K12485|0|chx:102189066|K12485 Rab11 family-interacting protein 3/4 | (RefSeq) RAB11FIP4; RAB11 family interacting protein 4	Endocytosis (ko04144)
gene-IL2RB	448	263	313	236	564	1058	1503	515	1499	327	3.14151	1.8311	2.05478	1.60893	3.62328	7.3439	10.6025	3.39236	9.85526	2.36674	0.00020829	1.32247	up	K05069|0|oas:101107088|K05069 interleukin 2 receptor beta | (RefSeq) IL2RB; interleukin 2 receptor subunit beta	Cytokine-cytokine receptor interaction (ko04060);; Endocytosis (ko04144);; PI3K-Akt signaling pathway (ko04151);; Jak-STAT signaling pathway (ko04630);; Measles (ko05162);; HTLV-I infection (ko05166);; Transcriptional misregulation in cancer (ko05202)
gene-KCNQ3	67	30	74	76	50	32	152	269	99	79	0.176389	0.078087	0.182855	0.194016	0.11937	0.083649	0.404197	0.667223	0.24533	0.214062	0.0378751	0.989294	up	K04928|0|chx:102168748|K04928 potassium voltage-gated channel KQT-like subfamily member 3 | (RefSeq) KCNQ3; potassium voltage-gated channel subfamily Q member 3	Cholinergic synapse (ko04725)
gene-CPT1A	1548	1536	2604	2481	1428	2942	3115	3277	3846	2535	10.5966	9.37409	15.8944	14.7215	9.01444	19.8763	20.3165	20.758	23.1618	16.893	0.00396126	0.62622	up	K08765|0|oas:443434|K08765 carnitine O-palmitoyltransferase 1, liver isoform [EC:2.3.1.21] | (RefSeq) CPT1A; carnitine palmitoyltransferase 1A	Fatty acid degradation (ko00071);; Fatty acid metabolism (ko01212);; PPAR signaling pathway (ko03320);; AMPK signaling pathway (ko04152);; Adipocytokine signaling pathway (ko04920);; Glucagon signaling pathway (ko04922);; Insulin resistance (ko04931)
gene-BRAT1	417	583	535	683	533	432	292	370	423	380	3.29445	4.57711	3.95534	5.26176	3.85462	3.3771	2.31385	2.74225	3.12982	3.10373	0.00916832	-0.610095	down	--	--
gene-PDE6A	127	141	175	248	301	140	41	64	135	30	1.08112	1.17446	1.38644	2.0411	2.33138	1.1962	0.352041	0.502663	1.07605	0.254574	0.00142366	-1.36057	down	K08718|0|oas:101122024|K08718 rod cGMP-specific 3',5'-cyclic phosphodiesterase subunit alpha [EC:3.1.4.35] | (RefSeq) PDE6A; phosphodiesterase 6A	Purine metabolism (ko00230);; Phototransduction (ko04744)
gene-KCTD17	519	224	91	232	553	156	186	88	167	208	7.65675	3.3054	1.32137	3.37615	7.74671	2.35514	2.80943	1.2678	2.29658	3.24495	0.0114727	-1.07633	down	--	--
gene-IGSF9B	89	13	10	10	8	70	96	82	132	25	0.326913	0.046204	0.034175	0.032703	0.023684	0.253239	0.352672	0.281949	0.453845	0.094208	0.0241302	1.44666	up	--	--
gene-COL21A1	43	33	27	18	14	158	86	85	84	26	0.299687	0.233113	0.171899	0.118476	0.087544	1.22891	0.633801	0.616733	0.574906	0.181379	0.000950551	1.56672	up	K16629|0|oas:101106802|K16629 collagen, type XXI, alpha | (RefSeq) COL21A1; collagen type XXI alpha 1 chain	Protein digestion and absorption (ko04974)
gene-SH3D21	1039	1966	760	2043	1125	1261	302	799	450	726	9.33669	17.5404	6.38684	17.8943	9.24798	11.2023	2.71938	6.72973	3.78223	6.73114	0.00280983	-1.05089	down	--	--
gene-C1R	6551	4502	4860	5266	9337	10058	13067	8909	14730	8113	82.0795	55.9805	56.9561	64.2874	107.058	124.587	164.407	104.669	172.777	104.904	0.00121235	0.765498	up	K01330|0|oas:101107430|K01330 complement component 1, r subcomponent [EC:3.4.21.41] | (RefSeq) C1R; complement C1r subcomponent	Phagosome (ko04145);; Complement and coagulation cascades (ko04610);; Pertussis (ko05133);; Staphylococcus aureus infection (ko05150);; Systemic lupus erythematosus (ko05322)
gene-ADD2	160	785	938	415	150	102	233	421	421	86	0.515033	2.51123	2.82922	1.30411	0.442768	0.324864	0.753099	1.2714	1.26926	0.284925	0.0361974	-1.05732	down	K18622|0|chx:102188866|K18622 adducin | (RefSeq) ADD2; adducin 2	--
gene-CRHR2	45	73	112	33	78	20	30	36	26	32	0.594318	0.807287	1.36212	0.346722	1.12187	0.290819	0.479246	0.40443	0.38234	0.444495	0.00171291	-1.29147	down	K04579|0|phd:102341719|K04579 corticotropin releasing hormone receptor 2 | (RefSeq) CRHR2; corticotropin releasing hormone receptor 2	Neuroactive ligand-receptor interaction (ko04080)
gene-NID1	3345	4516	5748	4874	3385	6177	7037	9260	7816	10908	16.3796	21.9493	26.331	23.2598	15.1714	29.9084	34.614	42.5292	35.8382	55.1363	0.000404231	0.855513	up	K06826|0|oas:101117471|K06826 nidogen (entactin) | (RefSeq) NID1; nidogen 1	--
gene-IL3RA	84	49	108	34	47	102	228	102	97	101	1.48129	0.8202	1.69388	0.543595	0.66528	1.76933	3.95327	1.6235	1.44011	1.76382	0.0315127	0.879015	up	K04737|2.59834e-173|chx:102178527|K04737 interleukin 3 receptor alpha | (RefSeq) IL3RA; interleukin 3 receptor subunit alpha	Cytokine-cytokine receptor interaction (ko04060);; PI3K-Akt signaling pathway (ko04151);; Apoptosis (ko04210);; Jak-STAT signaling pathway (ko04630);; Hematopoietic cell lineage (ko04640)
gene-TPT1	38033	32477	41954	38750	39996	112000	81385	71612	76589	98522	904.958	766.926	933.734	898.303	870.908	2634.66	1944.47	1597.72	1706.01	2419.12	1.56e-07	1.1355	up	--	--
gene-SLC39A8	121	136	121	138	66	1198	384	166	139	187	1.11996	1.24479	1.05263	1.24075	0.558945	11.0336	3.57635	1.46189	1.20413	1.78463	0.000684447	1.72321	up	K14714|0|chx:102182487|K14714 solute carrier family 39 (zinc transporter), member 8 | (RefSeq) SLC39A8; solute carrier family 39 member 8	--
gene-HDC	32	140	155	99	233	360	162	337	362	182	0.395762	1.70945	1.78214	1.19006	2.63141	4.39725	2.01317	3.92264	4.21689	2.33724	0.0105671	1.03731	up	K01590|0|oas:101108052|K01590 histidine decarboxylase [EC:4.1.1.22] | (RefSeq) HDC; histidine decarboxylase	Histidine metabolism (ko00340)
gene-ALDH1A1	20726	24033	12197	25208	27856	14490	8174	13980	10130	8209	283.935	326.75	156.296	336.452	349.236	196.242	112.43	179.581	129.913	116.04	2.00832e-05	-1.08703	down	K07249|0|oas:443343|K07249 retinal dehydrogenase [EC:1.2.1.36] | (RefSeq) ALDH1A1; aldehyde dehydrogenase 1 family member A1	Retinol metabolism (ko00830)
gene-HDAC4	318	418	684	442	246	666	542	838	637	745	2.50804	3.28147	5.05215	3.40951	1.77417	5.21002	4.2968	6.20996	4.71602	6.08495	0.0201509	0.632493	up	K11406|0|bta:517559|K11406 histone deacetylase 4/5 [EC:3.5.1.98] | (RefSeq) HDAC4; histone deacetylase 4	Alcoholism (ko05034);; Epstein-Barr virus infection (ko05169);; Viral carcinogenesis (ko05203)
gene-DENND2A	594	677	1158	795	636	1383	1129	1577	1242	1773	3.11033	3.50208	5.66965	4.05682	3.03211	7.16557	5.81011	7.73601	6.09186	9.59445	0.000354161	0.823599	up	K20161|0|oas:101112131|K20161 DENN domain-containing protein 2 | (RefSeq) DENND2A; DENN domain containing 2A	--
gene-AIFM3	127	108	24	115	86	80	13	52	23	45	1.37007	1.1853	0.247541	1.16026	0.852237	0.870611	0.122312	0.531212	0.237458	0.481274	0.0199572	-1.20113	down	--	--
gene-CD207	1337	888	784	1555	1350	650	284	327	763	411	13.1235	8.65378	7.19529	14.8759	12.1262	6.30506	2.80005	3.0107	7.00662	4.16173	2.11904e-06	-1.37203	down	K06561|0|oas:101107427|K06561 CD207 antigen | (RefSeq) CD207; CD207 molecule	--
gene-ALAD	2473	2107	1329	2331	2243	1944	1098	1482	1216	1090	10.4099	8.79992	5.23208	9.55925	8.64113	8.09332	4.64141	5.84734	4.78958	4.73233	0.00171468	-0.711323	down	K01698|0|chx:102172266|K01698 porphobilinogen synthase [EC:4.2.1.24] | (RefSeq) ALAD; aminolevulinate dehydratase	Porphyrin and chlorophyll metabolism (ko00860)
gene-SQOR	14492	11232	6938	11116	16543	10740	7582	6983	8906	7472	238.542	183.447	106.792	178.217	249.123	174.741	125.268	107.723	137.183	126.861	0.0112057	-0.615858	down	K17218|0|oas:101113498|K17218 sulfide:quinone oxidoreductase [EC:1.8.5.4] | (RefSeq) SQRDL; sulfide quinone reductase-like (yeast)	Sulfur metabolism (ko00920)
gene-DHRS12	689	538	975	544	655	326	585	528	495	440	12.4565	9.64747	16.4881	9.5809	10.8376	5.82061	10.618	8.9528	8.37877	8.19472	0.0132466	-0.593703	down	K11168|0|oas:101106859|K11168 dehydrogenase/reductase SDR family member 12 [EC:1.1.-.-] | (RefSeq) DHRS12; dehydrogenase/reductase 12	--
gene-ELOVL4	79	22	29	13	63	62	208	56	149	37	0.812488	0.218737	0.27382	0.126799	0.586365	0.630387	2.1578	0.535742	1.43655	0.393518	0.0268865	1.19215	up	K10249|0|chx:102172444|K10249 elongation of very long chain fatty acids protein 4 [EC:2.3.1.199] | (RefSeq) ELOVL4; ELOVL fatty acid elongase 4	Fatty acid elongation (ko00062)
gene-LOC101116298	8455	8805	6238	8449	4609	5092	1929	4314	3515	4103	95.0261	98.2175	65.5793	92.5156	47.3986	56.5796	21.7668	45.4603	36.9754	47.5856	0.000210241	-1.03668	down	K01025|0|oas:101116298|K01025 [EC:2.8.2.-] | (RefSeq) sulfotransferase 1C4-like	--
gene-TMEM229B	192	185	259	263	361	491	514	398	782	240	0.950429	0.677381	1.5062	1.21288	1.63352	2.17391	2.76697	1.7457	3.39316	1.19456	0.0032013	0.857862	up	--	--
gene-TRAF3IP3	128	77	67	121	252	304	411	155	478	104	1.24361	0.745516	0.605608	1.14334	2.25114	2.93019	4.02303	1.41662	4.36379	1.03976	0.0114001	1.07822	up	--	--
gene-TPBGL	68	59	41	54	68	117	78	68	294	75	0.59552	0.505087	0.329798	0.457281	0.540444	1.00864	0.681666	0.558571	2.40858	0.674729	0.0178471	1.01517	up	--	--
gene-ABCA6	437	687	805	480	757	892	1917	992	1404	1057	2.23012	3.48163	3.84868	2.38666	3.54167	4.50428	9.83608	4.7525	6.7185	5.57618	0.00013247	0.914834	up	K05649|0|oas:101115555|K05649 ATP-binding cassette, subfamily A (ABC1), member 6 | (RefSeq) ABCA6; ATP binding cassette subfamily A member 6	ABC transporters (ko02010)
gene-NEBL	1726	1409	881	1569	1957	1633	754	1139	989	785	7.18593	5.78119	3.43313	6.33011	7.29571	6.71145	3.11689	4.45779	3.85751	3.36602	0.0156957	-0.598041	down	--	--
gene-BCAT2	811	854	603	699	1069	726	492	567	726	307	13.5047	14.0226	9.39667	11.4472	16.15	12.0379	8.24361	8.78872	11.46	5.28175	0.0111946	-0.612298	down	K00826|0|chx:102186149|K00826 branched-chain amino acid aminotransferase [EC:2.6.1.42] | (RefSeq) BCAT2; branched chain amino acid transaminase 2	Cysteine and methionine metabolism (ko00270);; Valine, leucine and isoleucine degradation (ko00280);; Valine, leucine and isoleucine biosynthesis (ko00290);; Pantothenate and CoA biosynthesis (ko00770);; 2-Oxocarboxylic acid metabolism (ko01210);; Biosynthesis of amino acids (ko01230)
gene-THBS2	1834	1657	2254	1659	1251	2884	2893	2826	2344	3145	9.1542	8.20432	10.5232	8.06687	5.7114	14.2282	14.4968	13.2266	10.9502	16.1974	0.00262105	0.628211	up	K04659|0|chx:102179674|K04659 thrombospondin 2/3/4/5 | (RefSeq) THBS2; thrombospondin 2	Phagosome (ko04145);; PI3K-Akt signaling pathway (ko04151);; Focal adhesion (ko04510);; ECM-receptor interaction (ko04512);; Malaria (ko05144)
gene-FUK	581	703	475	839	669	686	443	482	429	268	3.76814	4.52316	2.88188	5.30176	3.96755	4.39891	2.88563	2.93247	2.60024	1.79392	0.0183459	-0.598302	down	K05305|0|bta:519181|K05305 fucokinase [EC:2.7.1.52] | (RefSeq) FUK; fucokinase	Fructose and mannose metabolism (ko00051);; Amino sugar and nucleotide sugar metabolism (ko00520)
gene-ADIG	203	174	113	115	169	95	45	89	86	78	1.38681	1.15342	0.705362	0.745399	1.03147	0.62323	0.297252	0.558718	0.538533	0.534661	0.00249159	-1.06233	down	--	--
gene-LOC101117971	647	419	435	375	694	923	1986	724	1942	558	3.1566	2.0281	1.98486	1.78176	3.09865	4.44905	9.72857	3.31181	8.86969	2.80482	0.000289418	1.14918	up	K04176|0|oas:101117971|K04176 C-C chemokine receptor type 1 | (RefSeq) C-C chemokine receptor type 1	Cytokine-cytokine receptor interaction (ko04060);; Chemokine signaling pathway (ko04062)
gene-LOC105606262	348	620	472	481	359	310	310	346	293	288	7.13211	12.6191	9.0434	9.61353	6.73506	6.27495	6.3733	6.64121	5.61227	6.09588	0.00940913	-0.640151	down	K03331|2.58205e-134|oas:105606262|K03331 L-xylulose reductase [EC:1.1.1.10] | (RefSeq) L-xylulose reductase-like	Pentose and glucuronate interconversions (ko00040)
gene-IL17RE	117	88	56	132	110	106	20	49	81	27	1.28226	0.952041	0.569041	1.41149	1.10776	1.1443	0.219363	0.497816	0.834909	0.306879	0.0364028	-0.937534	down	K05168|0|oas:101123669|K05168 interleukin 17 receptor E | (RefSeq) IL17RE; interleukin 17 receptor E	--
gene-SASH3	305	247	169	190	540	653	1145	327	1070	222	3.14998	2.53224	1.62854	1.90579	5.10441	6.66872	11.8672	3.16024	10.3409	2.36551	0.00413816	1.13928	up	--	--
gene-LYN	744	510	546	425	924	931	1346	689	1362	705	7.32156	5.45013	4.96222	5.26087	8.47298	8.32955	14.3342	6.45185	11.3609	7.28879	0.0209784	0.590378	up	K05854|0|phd:102335849|K05854 tyrosine-protein kinase Lyn [EC:2.7.10.2] | (RefSeq) LYN; LYN proto-oncogene, Src family tyrosine kinase	Chemokine signaling pathway (ko04062);; NF-kappa B signaling pathway (ko04064);; Platelet activation (ko04611);; B cell receptor signaling pathway (ko04662);; Fc epsilon RI signaling pathway (ko04664);; Fc gamma R-mediated phagocytosis (ko04666);; Long-term depression (ko04730);; Epstein-Barr virus infection (ko05169);; Viral carcinogenesis (ko05203)
gene-FNDC1	226	315	307	175	288	537	575	546	481	573	0.972227	1.35393	1.24092	0.737058	1.13768	2.29689	2.51398	2.21544	2.04535	2.56158	5.59916e-05	0.983245	up	--	--
gene-NEFM	31	25	47	20	28	16	80	215	53	35	0.090355	0.070728	0.127748	0.05599	0.073766	0.044212	0.233221	0.586662	0.14232	0.104186	0.0179432	1.30485	up	K04573|0|phd:102319520|K04573 neurofilament medium polypeptide (neurofilament 3) | (RefSeq) NEFM; neurofilament medium	Amyotrophic lateral sclerosis (ALS) (ko05014)
gene-LOC101106542	146	64	77	47	229	242	263	135	375	176	1.07201	0.450578	0.517453	0.327991	1.54239	1.76008	1.95135	0.914043	2.59645	1.34729	0.0163964	1.00622	up	K06512|0|bta:783134|K06512 leukocyte immunoglobulin-like receptor | (RefSeq) leukocyte immunoglobulin-like receptor subfamily B member 3	Osteoclast differentiation (ko04380)
gene-KRT7	239	116	26	96	105	76	36	41	41	51	2.73002	0.869183	0.182579	0.854012	0.797858	0.565733	0.274454	0.291403	0.288566	0.395644	0.00563464	-1.35755	down	K07605|0|chx:102184596|K07605 type II keratin, basic | (RefSeq) KRT7; keratin 7	--
gene-LOC114113058	675	689	411	607	461	341	255	470	535	360	3.84462	3.89423	2.18526	3.36437	2.40015	1.9182	1.45473	2.50837	2.85136	2.11271	0.0187949	-0.633113	down	--	--
gene-CNTNAP2	116	157	347	169	168	264	404	557	457	176	0.371319	0.497056	1.03765	0.524781	0.49048	0.833815	1.29918	1.67049	1.3683	0.578669	0.0111597	0.872345	up	K07380|0|oas:101106322|K07380 contactin associated protein-like 2 | (RefSeq) CNTNAP2; contactin associated protein-like 2	Cell adhesion molecules (CAMs) (ko04514)
gene-BAG3	2625	2777	3195	2936	3209	3239	7240	4450	4971	4198	28.3443	29.7672	32.2702	30.8909	31.7172	34.5781	78.5168	45.0591	50.2573	46.785	0.00365598	0.630945	up	K09557|0|oas:101108530|K09557 BCL2-associated athanogene 3 | (RefSeq) BAG3; BCL2 associated athanogene 3	--
gene-CCR4	80	125	83	105	124	280	363	193	220	50	0.865244	1.34545	0.838478	1.10179	1.23148	3.00603	3.95476	1.96424	2.23251	0.556938	0.0137999	0.990144	up	K04179|0|oas:101105364|K04179 C-C chemokine receptor type 4 | (RefSeq) CCR4; C-C motif chemokine receptor 4	Cytokine-cytokine receptor interaction (ko04060);; Chemokine signaling pathway (ko04062);; Viral carcinogenesis (ko05203)
gene-LOC114114762	37	88	55	47	63	133	122	117	120	106	1.07458	2.56287	1.50207	1.35549	1.7067	3.87661	3.61878	3.24223	3.30864	3.2363	0.00454624	0.969209	up	K08618|3.97173e-101|phd:102314938|K08618 a disintegrin and metalloproteinase with thrombospondin motifs 2 [EC:3.4.24.14] | (RefSeq) ADAMTS2; ADAM metallopeptidase with thrombospondin type 1 motif 2	--
gene-FAT2	1020	1059	397	1081	1202	987	410	420	1035	340	1.95878	2.01889	0.711791	2.02368	2.11364	1.87329	0.789875	0.756218	1.86025	0.673376	0.0419437	-0.682181	down	K16506|0|oas:101106258|K16506 protocadherin Fat 1/2/3 | (RefSeq) FAT2; FAT atypical cadherin 2	--
gene-CD4	302	317	224	368	712	752	987	364	1342	251	2.62281	2.77454	1.81456	3.11896	5.6819	6.51453	8.65542	2.99957	10.9826	2.24658	0.0235496	0.851159	up	K06454|0|oas:443509|K06454 T-cell surface glycoprotein CD4 | (RefSeq) CD4; CD4 molecule	Cell adhesion molecules (CAMs) (ko04514);; Antigen processing and presentation (ko04612);; Hematopoietic cell lineage (ko04640);; T cell receptor signaling pathway (ko04660);; Primary immunodeficiency (ko05340)
gene-S1PR4	94	82	81	51	91	171	214	119	323	80	0.547517	0.476661	0.443431	0.291084	0.486309	0.990512	1.25483	0.653628	1.7692	0.482157	0.00476163	1.07645	up	K04293|0|chx:102176785|K04293 sphingosine 1-phosphate receptor 4 | (RefSeq) S1PR4; sphingosine-1-phosphate receptor 4	FoxO signaling pathway (ko04068);; Sphingolipid signaling pathway (ko04071);; Neuroactive ligand-receptor interaction (ko04080)
gene-SLAMF7	78	29	27	27	105	107	146	69	202	46	1.10191	0.416562	0.348948	0.364372	1.35102	1.59397	2.0716	0.904187	2.69711	0.661705	0.0388884	0.998637	up	K06733|0|oas:101121221|K06733 SLAM family member 7 | (RefSeq) SLAMF7; SLAM family member 7	--
gene-S1PR3	120	102	205	130	200	137	307	303	289	275	0.880122	0.737759	1.40303	0.924697	1.3392	0.990798	2.25542	2.07888	1.97891	2.07599	0.0235682	0.735262	up	K04290|0|oas:101103373|K04290 sphingosine 1-phosphate receptor 3 | (RefSeq) S1PR3; sphingosine-1-phosphate receptor 3	Sphingolipid signaling pathway (ko04071);; Neuroactive ligand-receptor interaction (ko04080)
gene-CACNA1E	23	94	118	36	285	80	498	300	201	148	0.056552	0.229804	0.270034	0.086369	0.64125	0.194345	1.23196	0.692758	0.463161	0.375001	0.0443572	1.11085	up	K04852|0|bom:102271361|K04852 voltage-dependent calcium channel R type alpha-1E | (RefSeq) CACNA1E; calcium voltage-gated channel subunit alpha1 E	MAPK signaling pathway (ko04010);; Calcium signaling pathway (ko04020);; Type II diabetes mellitus (ko04930)
gene-TEAD4	113	87	121	114	133	232	304	125	357	179	2.56657	1.88397	2.59026	2.4206	2.75613	5.11266	7.04869	2.66271	7.62694	4.05273	0.00288052	0.988477	up	K09448|0|phd:102322813|K09448 transcriptional enhancer factor | (RefSeq) TEAD4; TEA domain transcription factor 4	Hippo signaling pathway (ko04390);; Hippo signaling pathway -multiple species (ko04392)
gene-WDFY4	309	199	160	290	532	754	683	384	1108	238	0.876677	0.557636	0.421011	0.803191	1.37551	2.11382	1.93794	1.01989	2.94054	0.693689	0.00672372	0.990829	up	--	--
gene-ALPL	217	71	132	72	149	799	560	362	734	153	2.44041	0.786834	1.38553	0.787729	1.53116	8.89658	6.33087	3.81965	7.7385	1.77117	3.45936e-06	1.90244	up	K01077|0|phd:102337767|K01077 alkaline phosphatase [EC:3.1.3.1] | (RefSeq) ALPL; alkaline phosphatase, liver/bone/kidney	Folate biosynthesis (ko00790)
gene-LOC105605761	1113	584	510	608	1060	1450	1904	993	1390	795	6.93115	3.8697	2.96136	4.14954	6.704	10.673	14.3058	6.81383	9.79934	5.15389	0.0153008	0.652745	up	K19989|0|bta:786672|K19989 tumor necrosis factor alpha-induced protein 2 | (RefSeq) TNFAIP2; TNF alpha induced protein 2	--
gene-SLC7A9	97	96	99	288	277	78	32	211	82	52	0.80639	0.791053	0.770219	2.78535	2.11904	0.754383	0.478037	1.65782	0.635689	0.444588	0.0429438	-0.987105	down	K13868|0|oas:101109558|K13868 solute carrier family 7 (L-type amino acid transporter), member 9 | (RefSeq) SLC7A9; solute carrier family 7 member 9	Protein digestion and absorption (ko04974)
gene-ADAM12	102	217	84	110	354	513	504	259	460	197	0.359227	0.759324	0.275442	0.378223	1.14684	1.79374	1.79057	0.858716	1.52353	0.71717	0.00492052	1.086	up	K06835|0|phd:102334519|K06835 disintegrin and metalloproteinase domain-containing protein 12 [EC:3.4.24.-] | (RefSeq) ADAM12; ADAM metallopeptidase domain 12	--
gene-MOCOS	739	1002	534	908	981	738	321	573	451	401	7.75989	10.4189	5.21965	9.27683	9.42616	7.64845	3.38298	5.6398	4.40809	4.33223	0.00132884	-0.82807	down	K15631|0|chx:102184109|K15631 molybdenum cofactor sulfurtransferase [EC:2.8.1.9] | (RefSeq) MOCOS; molybdenum cofactor sulfurase	--
gene-TMEM220	239	278	234	232	316	165	165	130	83	171	4.07468	4.69223	3.71896	3.83593	4.99252	2.76699	2.81805	2.07661	1.31549	2.99182	0.00282032	-0.922652	down	--	--
gene-GIMAP1	99	77	65	95	189	245	430	153	551	112	1.54065	1.1956	0.968438	1.47284	3.39937	3.88573	8.63827	2.7365	9.54676	2.06011	0.000804221	1.41032	up	--	--
gene-LOC114113976	22808	18016	15542	18128	40503	14030	14525	13364	25616	7299	304.974	239.081	194.39	236.16	495.627	185.468	195.017	167.551	320.649	100.709	0.0158695	-0.708211	down	K07605|0|chx:102174931|K07605 type II keratin, basic | (RefSeq) KRT6A; keratin 6A	--
gene-ERRFI1	2095	2745	3479	3208	2040	2614	2845	6283	8847	4543	16.6755	21.3532	27.9498	24.7146	14.0268	19.521	24.4834	49.8419	72.0168	40.4105	0.00732618	0.804941	up	--	--
gene-LAMA1	60	0	51	0	67	757	229	35	239	93	0.179175	0	0.14114	0	0.183007	2.2571	0.69233	0.097783	0.674145	0.287322	0.00331265	2.83704	up	K05637|0|oas:101102692|K05637 laminin, alpha 1/2 | (RefSeq) LAMA1; laminin subunit alpha 1	PI3K-Akt signaling pathway (ko04151);; Focal adhesion (ko04510);; ECM-receptor interaction (ko04512);; Toxoplasmosis (ko05145);; Amoebiasis (ko05146);; Pathways in cancer (ko05200);; Small cell lung cancer (ko05222)
gene-SYTL1	1576	1588	851	1552	2172	1380	767	783	1609	748	15.6826	15.702	7.91131	15.03	19.7503	13.5683	7.63436	7.29579	14.9702	7.64186	0.0142714	-0.639435	down	K17598|0|chx:102178677|K17598 synaptotagmin-like protein | (RefSeq) SYTL1; synaptotagmin like 1	--
gene-CTSZ	2596	2110	1775	1974	3911	4509	4491	2666	5777	2773	50.0541	40.3759	31.9994	37.076	69.007	85.9502	86.9492	48.1995	104.272	55.1653	0.0132245	0.625889	up	K08568|0|chx:102175417|K08568 cathepsin X [EC:3.4.18.1] | (RefSeq) CTSZ; cathepsin Z	Lysosome (ko04142);; Apoptosis (ko04210)
gene-SFRP5	52	83	313	153	84	108	242	377	335	322	0.878349	1.38761	4.94065	2.51078	1.2954	1.80129	4.10815	5.96759	5.29442	5.61063	0.0315135	0.966407	up	K02222|0|bta:282069|K02222 secreted frizzled-related protein 5 | (RefSeq) SFRP5; secreted frizzled related protein 5	Wnt signaling pathway (ko04310)
gene-CHGB	81	81	269	136	95	34	366	1132	211	173	0.857117	0.851438	2.68615	1.40726	0.927968	0.349307	3.92396	11.3367	2.10944	1.90221	0.0158834	1.45043	up	K19991|0|chx:102174223|K19991 chromogranin-B | (RefSeq) CHGB; chromogranin B	--
gene-TFAP2A	842	998	466	1037	1465	948	455	554	652	640	7.34572	9.04979	3.82598	9.10182	12.4234	8.76599	4.24072	4.76924	5.64596	5.98969	0.0212478	-0.633067	down	K09176|0|oas:443109|K09176 transcription factor AP-2 alpha/beta | (RefSeq) TFAP2A, AP2; transcription factor AP-2 alpha	--
gene-SUSD2	1508	891	296	1172	1460	985	399	378	1012	338	14.0613	8.24192	2.57765	10.6467	12.4601	9.07694	3.73294	3.30011	8.83636	3.24838	0.0217024	-0.887581	down	--	--
gene-LOC101112084	83	115	139	114	162	311	185	138	364	92	0.756046	1.23294	1.3932	1.18284	1.40751	3.24915	1.91029	1.39217	3.67752	0.877877	0.0439542	0.740802	up	K13865|0|oas:101112084|K13865 solute carrier family 7 (cationic amino acid transporter), member 3 | (RefSeq) cationic amino acid transporter 3-like	--
gene-EGFR	8387	10716	10001	10133	8162	7076	4649	7567	5607	5788	23.4442	29.728	26.1481	27.5944	20.8795	19.5549	13.0481	19.8325	14.6702	16.6953	0.000821626	-0.706693	down	K04361|0|oas:780479|K04361 epidermal growth factor receptor [EC:2.7.10.1] | (RefSeq) EGFR; epidermal growth factor receptor	EGFR tyrosine kinase inhibitor resistance (ko01521);; Endocrine resistance (ko01522);; MAPK signaling pathway (ko04010);; ErbB signaling pathway (ko04012);; Ras signaling pathway (ko04014);; Rap1 signaling pathway (ko04015);; Calcium signaling pathway (ko04020);; Cytokine-cytokine receptor interaction (ko04060);; HIF-1 signaling pathway (ko04066);; FoxO signaling pathway (ko04068);; Phospholipase…
gene-PSTPIP1	470	351	451	444	564	590	1036	554	1069	426	3.53389	2.62018	3.19678	3.259	3.9064	4.38161	7.83597	3.9155	7.58068	3.31674	0.0210193	0.594309	up	K12804|0|chx:102187808|K12804 proline-serine-threonine phosphatase interacting protein 1 | (RefSeq) PSTPIP1; proline-serine-threonine phosphatase interacting protein 1	NOD-like receptor signaling pathway (ko04621)
gene-GPR183	186	132	148	124	290	471	430	179	485	172	0.783811	0.555974	0.586993	0.508568	1.12769	1.98039	1.83448	0.712779	1.92392	0.751037	0.0114349	0.892861	up	K04305|0|phd:102321230|K04305 Epstein-Barr virus induced gene 2 | (RefSeq) G-protein coupled receptor 183-like	--
gene-ADAMTS19	12	38	26	2	70	51	92	104	52	46	0.06864	0.225739	0.143395	0.010605	0.379941	0.301855	0.549642	0.583169	0.287891	0.282618	0.0369932	1.17582	up	K08633|0|bta:537961|K08633 a disintegrin and metalloproteinase with thrombospondin motifs 19 [EC:3.4.24.-] | (RefSeq) ADAMTS19; ADAM metallopeptidase with thrombospondin type 1 motif 19	--
gene-CHAC1	31	19	63	19	22	48	62	66	162	19	0.551541	0.33689	1.06405	0.319367	0.361419	0.850741	1.12629	1.12506	2.75803	0.347784	0.0320718	1.10061	up	K07232|1.24304e-158|ssc:100524723|K07232 cation transport protein ChaC | (RefSeq) CHAC1; ChaC glutathione specific gamma-glutamylcyclotransferase 1	--
gene-COL4A4	49	99	121	82	82	197	173	182	192	104	0.187875	0.375619	0.434533	0.303901	0.286063	0.747391	0.667918	0.655337	0.690522	0.411907	0.00743099	0.887429	up	K06237|0|oas:101118172|K06237 collagen, type IV, alpha | (RefSeq) COL4A4; collagen type IV alpha 4 chain	PI3K-Akt signaling pathway (ko04151);; Focal adhesion (ko04510);; ECM-receptor interaction (ko04512);; AGE-RAGE signaling pathway in diabetic complications (ko04933);; Protein digestion and absorption (ko04974);; Amoebiasis (ko05146);; Pathways in cancer (ko05200);; Small cell lung cancer (ko05222)
gene-LOC101115381	192	63	86	48	170	127	408	268	738	176	3.42088	1.10871	1.41974	0.82072	2.74667	2.266	7.26318	4.48278	12.3065	3.20702	0.00147907	1.50611	up	K10064|0|oas:101115381|K10064 asialoglycoprotein receptor 2 | (RefSeq) ASGR2; asialoglycoprotein receptor 2	Thyroid hormone synthesis (ko04918)
gene-DHTKD1	417	688	587	527	642	422	363	425	245	361	2.71143	4.47037	3.5732	3.33666	3.82866	2.72927	2.3683	2.59679	1.48152	2.41999	0.00294033	-0.720902	down	K15791|0|oas:101117008|K15791 probable 2-oxoglutarate dehydrogenase E1 component DHKTD1 [EC:1.2.4.2] | (RefSeq) DHTKD1; dehydrogenase E1 and transketolase domain containing 1	--
gene-ALDH4A1	3769	5414	2793	2607	4681	2632	2680	2933	1994	1321	32.3685	46.1506	22.4355	21.8152	36.7925	22.3431	23.1062	23.6198	16.0278	11.7085	0.000929221	-0.830617	down	K00294|0|bta:100126042|K00294 1-pyrroline-5-carboxylate dehydrogenase [EC:1.2.1.88] | (RefSeq) ALDH4A1; aldehyde dehydrogenase 4 family member A1	Alanine, aspartate and glutamate metabolism (ko00250);; Arginine and proline metabolism (ko00330)
gene-HEPH	106	129	154	116	144	176	185	250	194	241	0.65883	0.801135	0.900799	0.704951	0.82322	1.08563	1.20737	1.46712	1.13674	1.55166	0.0337181	0.628168	up	K14735|0|oas:101113655|K14735 hephaestin [EC:1.16.3.1] | (RefSeq) HEPH; hephaestin	Porphyrin and chlorophyll metabolism (ko00860);; Mineral absorption (ko04978)
gene-BDH2	326	858	559	565	693	346	434	527	253	378	8.26645	21.6541	13.282	13.9741	16.1208	8.67794	11.0631	12.5584	6.00963	9.89581	0.0119613	-0.693743	down	K00019|6.027e-163|oas:101106011|K00019 3-hydroxybutyrate dehydrogenase [EC:1.1.1.30] | (RefSeq) BDH2; 3-hydroxybutyrate dehydrogenase, type 2	Synthesis and degradation of ketone bodies (ko00072);; Butanoate metabolism (ko00650)
gene-TLR5	275	332	178	289	193	200	80	236	115	156	3.03552	3.64045	1.83478	3.10251	1.94783	2.17542	0.887605	2.44447	1.18089	1.77062	0.0285659	-0.775384	down	K10168|0|oas:554256|K10168 toll-like receptor 5 | (RefSeq) TLR5; toll like receptor 5	Toll-like receptor signaling pathway (ko04620);; Salmonella infection (ko05132);; Legionellosis (ko05134);; Inflammatory bowel disease (IBD) (ko05321)
gene-RNF152	3781	4854	2488	5448	3174	2950	808	1865	1199	2216	12.9896	16.5633	7.99148	18.2255	9.97053	10.0198	2.7805	6.00786	3.8489	7.84279	0.000228766	-1.20222	down	K15705|1.85837e-101|chx:102182366|K15705 E3 ubiquitin-protein ligase RNF152 [EC:2.3.2.27] | (RefSeq) RNF152; ring finger protein 152	mTOR signaling pathway (ko04150)
gene-LOC101120574	649	1003	832	772	847	1850	1551	1909	1570	1478	4.15241	6.36681	4.98056	4.81457	4.95713	11.7053	9.96749	11.4578	9.40788	9.76178	2.21317e-07	0.950221	up	K08618|0|oas:101120574|K08618 a disintegrin and metalloproteinase with thrombospondin motifs 2 [EC:3.4.24.14] | (RefSeq) ADAMTS2; ADAM metallopeptidase with thrombospondin type 1 motif 2	--
gene-STPG1	27	60	40	53	37	33	23	27	15	22	0.192241	0.4278	0.26431	0.371027	0.242212	0.230978	0.165618	0.176703	0.097483	0.158994	0.0217025	-0.927665	down	--	--
gene-SLC26A2	7277	6847	3287	9410	8614	6878	2190	5044	4144	3450	25.2089	23.5584	10.6624	31.9974	27.3164	23.5994	7.61974	16.3877	13.8011	12.3781	0.00901026	-0.795842	down	K14701|0|oas:100294558|K14701 solute carrier family 26 (sulfate anion transporter), member 2 | (RefSeq) SLC26A2; solute carrier family 26 member 2	--
gene-SLC12A7	3914	4291	2896	4265	4423	3733	1415	2545	2192	2506	24.4087	26.6218	16.9158	25.9215	25.2108	23.0371	8.82848	14.9619	12.7781	16.0812	0.00253142	-0.751102	down	K13627|0|bom:102275977|K13627 solute carrier family 12 (potassium/chloride transporter), member 7 | (RefSeq) SLC12A7; solute carrier family 12 member 7	Collecting duct acid secretion (ko04966)
gene-FCRLB	31	50	19	17	29	60	95	73	80	46	0.353046	0.446975	0.160853	0.149624	0.232684	0.605465	0.970691	0.752257	0.963333	0.429348	0.00380656	1.17499	up	--	--
gene-DTX1	235	109	168	131	243	326	645	305	382	329	1.93486	0.892031	1.2955	1.05018	1.83392	2.66242	5.34738	2.36038	2.94878	2.80499	0.000643643	1.08225	up	K06058|0|bta:512873|K06058 deltex [EC:2.3.2.27] | (RefSeq) DTX1; deltex E3 ubiquitin ligase 1	Notch signaling pathway (ko04330)
gene-TMC6	2941	2847	1375	3306	4060	2024	1215	1304	1735	1137	28.0612	27.0555	12.2245	30.4106	35.8055	18.9791	11.5429	11.5464	15.4969	11.2443	3.1367e-05	-1.05655	down	--	--
gene-CD1E	244	146	212	152	172	318	562	325	305	177	3.62765	2.15139	2.94636	2.20242	2.34006	4.68828	8.41335	4.54143	4.2473	2.70972	0.0167261	0.759769	up	K06448|0|oas:101110634|K06448 T-cell surface glycoprotein CD1 | (RefSeq) CD1E; CD1e molecule	Hematopoietic cell lineage (ko04640)
gene-SLC6A4	462	266	143	344	19	201	80	16	45	84	5.49362	3.13633	1.58874	3.97634	0.196928	2.35529	0.946296	0.171349	0.498674	1.03103	0.0112435	-1.65983	down	K05037|0|oas:443491|K05037 solute carrier family 6 (neurotransmitter transporter, serotonin) member 4 | (RefSeq) SLC6A4, SERT; solute carrier family 6 member 4	Serotonergic synapse (ko04726)
gene-LOC114110633	1446	539	520	896	2063	2041	3369	1477	3707	596	21.6	8.04247	7.13889	13.456	28.1248	31.2476	50.4532	20.3525	51.9401	9.02641	0.0213848	0.927734	up	--	--
gene-FBXL7	478	834	1307	918	540	821	1092	1452	1212	1775	3.08556	5.34449	7.89272	5.77604	3.18768	5.23985	7.08162	8.78886	7.32239	11.8266	0.0369761	0.59	up	K10273|0|bta:518806|K10273 F-box and leucine-rich repeat protein 7 | (RefSeq) FBXL7; F-box and leucine rich repeat protein 7	--
gene-MAP3K7CL	92	78	207	75	84	165	348	206	286	197	1.44355	1.18937	3.10876	1.14355	1.16779	2.54723	5.56387	3.0454	4.20502	3.18334	0.00256587	1.0892	up	--	--
gene-SEZ6	74	158	67	147	200	114	64	42	57	64	0.520703	1.10159	0.440825	1.00547	1.28899	0.79351	0.448119	0.271453	0.370446	0.464269	0.0140364	-0.982175	down	--	--
gene-GPT	1730	1540	904	1846	1791	1402	420	731	656	526	16.4933	14.4325	7.53306	16.8085	16.7172	12.3622	4.12131	6.94548	6.22098	5.48915	7.32071e-05	-1.15814	down	K00814|0|chx:102175221|K00814 alanine transaminase [EC:2.6.1.2] | (RefSeq) GPT; glutamic--pyruvic transaminase	Arginine biosynthesis (ko00220);; Alanine, aspartate and glutamate metabolism (ko00250);; Carbon metabolism (ko01200);; 2-Oxocarboxylic acid metabolism (ko01210);; Biosynthesis of amino acids (ko01230)
gene-FOXA1	707	655	332	667	906	598	242	319	389	396	4.74656	4.36513	2.08375	4.3668	5.57203	3.97024	1.63065	2.01006	2.44259	2.74166	0.00534019	-0.822892	down	K09387|0|ssc:100156502|K09387 forkhead box protein A1, hepatocyte nuclear factor 3-alpha | (RefSeq) FOXA1; forkhead box A1	--
gene-IGSF10	1052	933	1225	583	1986	2271	2159	2704	1843	2089	3.40872	2.99812	3.74691	1.84011	5.88884	7.33242	7.02339	8.2158	5.6036	6.9846	0.000324885	0.883864	up	--	--
gene-PCCB	3115	3458	2049	2879	3327	2366	1663	1707	1544	1441	41.448	45.6644	25.4986	37.3236	40.5196	31.1231	22.2121	21.292	19.2369	19.7859	4.48923e-05	-0.852576	down	K01966|0|oas:101113555|K01966 propionyl-CoA carboxylase beta chain [EC:6.4.1.3] | (RefSeq) PCCB; propionyl-CoA carboxylase beta subunit	Valine, leucine and isoleucine degradation (ko00280);; Glyoxylate and dicarboxylate metabolism (ko00630);; Propanoate metabolism (ko00640);; Carbon metabolism (ko01200)
gene-LOC101104808	15177	28035	8015	27413	21786	10978	2980	5680	4527	4777	99.0501	181.587	48.926	174.306	130.121	70.8326	19.5288	34.7561	27.6578	32.1694	1.74333e-07	-1.88009	down	K00157|0|oas:101104808|K00157 aldehyde oxidase [EC:1.2.3.1] | (RefSeq) aldehyde oxidase 4-like	Valine, leucine and isoleucine degradation (ko00280);; Tyrosine metabolism (ko00350);; Tryptophan metabolism (ko00380);; Vitamin B6 metabolism (ko00750);; Nicotinate and nicotinamide metabolism (ko00760);; Retinol metabolism (ko00830);; Drug metabolism - cytochrome P450 (ko00982);; Jak-STAT signaling pathway (ko04630)
gene-SELL	128	26	12	16	104	130	506	57	296	29	1.51135	0.294213	0.12809	0.170691	1.12055	1.48698	5.91308	0.610721	3.2193	0.336299	0.017151	1.69154	up	K06495|0|oas:101102077|K06495 selectin, lymphocyte | (RefSeq) SELL; selectin L	Cell adhesion molecules (CAMs) (ko04514)
gene-LOC780772	202	124	126	243	160	78	96	67	40	29	11.9638	7.28188	6.97104	14.0435	8.63833	4.55221	5.71983	3.72443	2.16749	1.7149	5.42013e-05	-1.57037	down	K00237|1.39176e-109|oas:101111485|K00237 succinate dehydrogenase (ubiquinone) membrane anchor subunit | (RefSeq) SDHD, CII-4, CybS, QPs3; succinate dehydrogenase complex subunit D	Citrate cycle (TCA cycle) (ko00020);; Oxidative phosphorylation (ko00190);; Carbon metabolism (ko01200);; Non-alcoholic fatty liver disease (NAFLD) (ko04932);; Alzheimer's disease (ko05010);; Parkinson's disease (ko05012);; Huntington's disease (ko05016)
gene-DUSP8	265	257	264	385	218	330	304	572	676	801	1.70442	1.64441	1.59109	2.41771	1.28158	2.10019	1.96923	3.4581	4.07696	5.3311	0.00524144	0.886684	up	K04459|0|hsa:1850|K04459 dual specificity MAP kinase phosphatase [EC:3.1.3.16 3.1.3.48] | (RefSeq) DUSP8, C11orf81, HB5, HVH-5, HVH8; dual specificity phosphatase 8	MAPK signaling pathway (ko04010)
gene-TRAK1	5756	9646	5651	7186	6980	6497	3473	4433	4416	4257	28.5992	47.9799	26.6343	32.9079	30.1675	32.2282	17.7088	21.0679	20.5611	21.441	0.00264019	-0.689534	down	K15369|0|oas:101115912|K15369 trafficking kinesin-binding protein 1 | (RefSeq) TRAK1; trafficking kinesin protein 1	--
gene-CXCL16	872	1102	900	997	1007	1219	1535	1556	2223	1361	15.5784	19.6467	15.0367	18.2805	16.4616	21.8197	27.8179	26.2743	37.5834	25.1887	0.00169741	0.609728	up	K10035|1.26762e-169|oas:101111722|K10035 C-X-C motif chemokine 16 | (RefSeq) CXCL16; C-X-C motif chemokine ligand 16	Cytokine-cytokine receptor interaction (ko04060);; Chemokine signaling pathway (ko04062)
gene-PNPLA3	227	104	119	278	210	39	78	195	44	78	4.60516	2.08798	2.24499	5.47213	3.89615	0.775266	1.54797	3.69816	0.820639	1.61621	0.00854997	-1.19688	down	K13534|0|oas:101117659|K13534 patatin-like phospholipase domain-containing protein 3 [EC:3.1.1.3 2.3.1.-] | (RefSeq) PNPLA3; patatin like phospholipase domain containing 3	Glycerolipid metabolism (ko00561)
gene-TREX2	239	97	108	101	195	284	363	257	691	143	5.49814	2.21367	2.32482	2.26527	4.09972	6.45486	8.38476	5.54824	14.8893	3.38835	0.00492434	1.11192	up	K10791|2.27484e-170|oas:101102374|K10791 three prime repair exonuclease 2 [EC:3.1.11.2] | (RefSeq) TREX2; three prime repair exonuclease 2	--
gene-LAMB3	1417	1341	961	1170	1067	887	568	956	1014	758	9.72154	9.13584	6.16731	7.81995	6.70278	6.01785	3.90963	6.1524	6.51347	5.367	0.00590642	-0.602655	down	K06244|0|chx:102168376|K06244 laminin, beta 3 | (RefSeq) LAMB3; laminin subunit beta 3	PI3K-Akt signaling pathway (ko04151);; Focal adhesion (ko04510);; ECM-receptor interaction (ko04512);; Toxoplasmosis (ko05145);; Amoebiasis (ko05146);; Pathways in cancer (ko05200);; Small cell lung cancer (ko05222)
gene-INPP5D	548	404	379	534	612	896	1311	572	1431	484	3.17581	2.32619	2.05465	3.01932	3.24977	5.14126	7.63811	3.11095	7.77266	2.89933	0.00326179	0.81873	up	K03084|0|bta:507329|K03084 phosphatidylinositol-3,4,5-trisphosphate 5-phosphatase 1 [EC:3.1.3.86] | (RefSeq) INPP5D; inositol polyphosphate-5-phosphatase D	Inositol phosphate metabolism (ko00562);; Phosphatidylinositol signaling system (ko04070);; B cell receptor signaling pathway (ko04662);; Fc epsilon RI signaling pathway (ko04664);; Fc gamma R-mediated phagocytosis (ko04666)
gene-MEDAG	1330	1881	4187	2495	2035	2251	4639	4515	4335	4733	17.4261	24.4659	51.3259	31.849	24.4061	29.16	61.0421	55.4809	53.1836	64.0086	0.0100512	0.726845	up	--	--
gene-PTAFR	172	129	205	138	235	394	492	269	315	162	1.14167	0.846907	1.27689	0.889896	1.43109	2.59073	3.28841	1.67867	1.96158	1.11214	0.0103111	0.805176	up	K04279|0|oas:101104560|K04279 platelet-activating factor receptor | (RefSeq) PTAFR; platelet activating factor receptor	Calcium signaling pathway (ko04020);; Neuroactive ligand-receptor interaction (ko04080);; Staphylococcus aureus infection (ko05150)
gene-ERMP1	6360	4198	3321	5239	7928	5286	2329	3099	4348	2600	35.1749	23.0418	17.1805	28.2342	40.1281	28.9069	12.9357	16.0699	22.5118	14.8372	0.0091088	-0.701276	down	--	--
gene-IL10RA	475	362	365	273	668	767	944	479	887	366	3.23381	2.44733	2.32233	1.80645	4.16245	5.16064	6.45679	3.05504	5.6503	2.56913	0.0362765	0.594703	up	K05134|0|oas:101120946|K05134 interleukin 10 receptor alpha | (RefSeq) IL10RA; interleukin 10 receptor subunit alpha	Cytokine-cytokine receptor interaction (ko04060);; Jak-STAT signaling pathway (ko04630);; Toxoplasmosis (ko05145);; Tuberculosis (ko05152);; Epstein-Barr virus infection (ko05169)
gene-GFPT2	470	637	1422	608	339	781	1439	1251	1015	1869	4.58868	6.16747	12.9863	5.77868	3.02526	7.53763	14.1046	11.4534	9.27153	18.8273	0.0144081	0.825474	up	K00820|0|phd:102325016|K00820 glucosamine--fructose-6-phosphate aminotransferase (isomerizing) [EC:2.6.1.16] | (RefSeq) GFPT2; glutamine-fructose-6-phosphate transaminase 2	Alanine, aspartate and glutamate metabolism (ko00250);; Amino sugar and nucleotide sugar metabolism (ko00520);; Insulin resistance (ko04931)
gene-LOC101108263	33	28	8	15	35	35	191	35	186	24	0.318459	0.266742	0.065592	0.137962	0.309369	0.329561	1.8538	0.309127	1.68287	0.233321	0.00192272	1.85461	up	K14364|0|oas:101108263|K14364 trem-like transcript 2 protein | (RefSeq) TREML2; triggering receptor expressed on myeloid cells like 2	--
gene-NLRC4	49	46	42	37	56	83	76	55	123	87	0.410377	0.377675	0.330148	0.299625	0.431658	0.68749	0.639022	0.434998	0.97035	0.752167	0.0246305	0.805405	up	K12805|0|oas:101104138|K12805 NLR family CARD domain-containing protein 4 | (RefSeq) NLRC4; NLR family CARD domain containing 4	NOD-like receptor signaling pathway (ko04621);; Salmonella infection (ko05132);; Legionellosis (ko05134)
gene-BANP	271	593	566	361	278	382	808	847	726	868	3.30128	7.37667	6.66674	4.37544	3.1921	4.66402	10.0354	9.77297	8.38124	11.2441	0.0116913	0.746343	up	--	--
gene-LOC105604882	54	36	43	60	20	7	26	46	6	14	0.477879	0.312205	0.358556	0.514531	0.16357	0.053188	0.227273	0.377872	0.047018	0.128988	0.0245953	-1.20615	down	K07423|0|bta:618939|K07423 cytochrome P450 family 2 subfamily W polypeptide 1 | (RefSeq) cytochrome P450 2W1	--
gene-ABHD11	1681	1257	704	1223	1530	976	913	785	876	604	41.0651	30.333	16.004	29.0471	34.0673	23.502	22.2397	17.9354	19.9594	15.1803	0.00222187	-0.721129	down	K13703|0|phd:102326317|K13703 abhydrolase domain-containing protein 11 | (RefSeq) ABHD11; abhydrolase domain containing 11	--
gene-RCSD1	406	403	573	409	608	771	1228	595	917	404	3.6832	3.63008	4.86586	3.61788	5.05429	6.92724	11.2093	5.07165	7.80031	3.78171	0.0159844	0.619609	up	K18615|0|chx:102188990|K18615 CapZ-interacting protein | (RefSeq) RCSD1; RCSD domain containing 1	--
gene-LOC101110111	334	292	247	237	322	459	620	365	515	337	4.36346	3.76615	3.01177	3.01505	3.83494	5.95015	8.17152	4.47787	6.34067	4.58253	0.0196923	0.588275	up	K01763|0|chx:102175921|K01763 selenocysteine lyase [EC:4.4.1.16] | (RefSeq) SCLY; selenocysteine lyase	Selenocompound metabolism (ko00450)
gene-SLCO4A1	88	68	52	62	144	318	291	163	377	124	0.747793	0.578042	0.409194	0.511733	1.12793	2.6883	2.5043	1.30231	3.02396	1.09139	5.40235e-05	1.52927	up	K14354|0|chx:102184535|K14354 solute carrier organic anion transporter family, member 4A | (RefSeq) SLCO4A1; solute carrier organic anion transporter family member 4A1	--
gene-NANOS1	33	42	85	16	19	44	32	114	54	192	0.54743	0.687907	1.3237	0.259234	0.287193	0.714262	0.527622	1.77823	0.831017	3.31362	0.0416268	1.14567	up	K18741|1.70256e-75|lve:103072641|K18741 protein nanos 1 | (RefSeq) NANOS1; nanos C2HC-type zinc finger 1	--
gene-RAC2	789	540	448	555	1311	1492	2131	641	2693	570	7.21034	4.89661	3.8272	4.94049	10.9674	13.4837	19.5679	5.4903	23.0555	5.37141	0.00955566	0.950081	up	K07860|1.04295e-128|phd:102315491|K07860 Ras-related C3 botulinum toxin substrate 2 | (RefSeq) RAC2; ras-related C3 botulinum toxin substrate 2 (rho family, small GTP binding protein Rac2)	MAPK signaling pathway (ko04010);; Ras signaling pathway (ko04014);; Rap1 signaling pathway (ko04015);; cAMP signaling pathway (ko04024);; Chemokine signaling pathway (ko04062);; Sphingolipid signaling pathway (ko04071);; Wnt signaling pathway (ko04310);; Axon guidance (ko04360);; VEGF signaling pathway (ko04370);; Focal adhesion (ko04510);; Adherens junction (ko04520);; Natural killer cell media…
gene-COMTD1	540	370	330	450	608	445	277	254	319	228	15.2099	10.346	8.6908	12.3554	15.6887	12.4029	7.83053	6.70479	8.40708	6.60721	0.0106466	-0.680488	down	--	--
gene-CRY1	139	143	265	215	198	243	387	374	346	375	1.54114	1.33713	2.96118	2.28957	2.11993	2.87073	4.0819	3.94786	3.88101	4.46489	0.00566528	0.78433	up	K02295|0|oas:443263|K02295 cryptochrome | (RefSeq) CRY1; cryptochrome circadian clock 1	Circadian rhythm (ko04710)
gene-CPEB3	505	497	687	546	405	420	344	352	328	315	1.61542	1.68902	1.83735	1.51558	1.08952	1.1727	1.01494	1.16849	0.959499	0.991116	0.00447012	-0.667692	down	K02602|0|oas:101102192|K02602 cytoplasmic polyadenylation element-binding protein | (RefSeq) CPEB3; cytoplasmic polyadenylation element binding protein 3	Oocyte meiosis (ko04114);; Dorso-ventral axis formation (ko04320);; Progesterone-mediated oocyte maturation (ko04914)
gene-GIMAP6	299	173	188	235	511	763	1103	413	1082	219	2.89438	1.66187	1.69611	2.2148	4.52163	7.2958	10.7167	3.74501	9.80441	2.18534	0.000968773	1.25159	up	--	--
gene-LOC106990358	22	167	7	332	348	59	35	23	9	47	0.274026	1.76897	0.052711	3.14184	4.52389	0.614193	0.369205	0.198496	0.155213	0.618184	0.00167184	-2.36089	down	--	--
gene-SERPINE2	470	386	391	393	786	537	1809	538	836	446	4.09832	3.34088	3.18456	3.34003	6.2726	4.63002	15.8475	4.40191	6.8226	4.01302	0.0377198	0.69501	up	K16643|0|oas:101122004|K16643 glia-derived nexin | (RefSeq) SERPINE2; serpin family E member 2	--
gene-TMEM132B	85	43	53	79	65	25	29	54	34	30	0.30955	0.154522	0.180567	0.28187	0.215646	0.088474	0.105125	0.183012	0.114261	0.110607	0.0100666	-1.00696	down	K17599|0|chx:102176352|K17599 transmembrane protein 132 | (RefSeq) TMEM132B; transmembrane protein 132B	--
gene-PIK3R5	261	212	243	225	392	533	717	275	726	269	1.65924	1.33048	1.43354	1.39427	2.25536	3.34516	4.57059	1.63903	4.32468	1.76072	0.00668313	0.829133	up	K21290|0|oas:101109983|K21290 phosphoinositide-3-kinase regulatory subunit 5/6 | (RefSeq) PIK3R5; phosphoinositide-3-kinase regulatory subunit 5	EGFR tyrosine kinase inhibitor resistance (ko01521);; Endocrine resistance (ko01522);; Platinum drug resistance (ko01524);; ErbB signaling pathway (ko04012);; Ras signaling pathway (ko04014);; Rap1 signaling pathway (ko04015);; cGMP-PKG signaling pathway (ko04022);; cAMP signaling pathway (ko04024);; Chemokine signaling pathway (ko04062);; HIF-1 signaling pathway (ko04066);; FoxO signaling pathwa…
gene-EPPK1	290	1650	349	1107	923	627	290	480	259	161	0.518434	2.931	0.583751	1.93079	1.512	1.10817	0.520399	0.805738	0.432995	0.296632	0.00147333	-1.34301	down	--	--
gene-CDHR4	108	84	33	93	246	53	26	17	53	34	0.95583	0.748122	0.274405	0.789014	2.04457	0.492212	0.211923	0.132892	0.420195	0.293044	0.000573898	-1.67923	down	K16504|0|bta:786520|K16504 cadherin-related family member 4 | (RefSeq) CDHR4, CDH29; cadherin related family member 4	--
gene-COL6A5	116	25	8	32	42	543	70	48	74	44	0.371121	0.07728	0.022728	0.100072	0.121648	1.72761	0.224504	0.142341	0.220173	0.143377	0.0219042	1.65054	up	K06238|0|oas:101118494|K06238 collagen, type VI, alpha | (RefSeq) COL6A5; collagen type VI alpha 5 chain	PI3K-Akt signaling pathway (ko04151);; Focal adhesion (ko04510);; ECM-receptor interaction (ko04512);; Protein digestion and absorption (ko04974)
gene-LOC114108697	228	256	378	264	375	198	184	198	215	227	3.16639	2.8089	4.5341	3.34056	4.51736	2.27084	2.56553	2.64607	2.18837	2.92698	0.023911	-0.610078	down	K00816|0|oas:101117485|K00816 kynurenine---oxoglutarate transaminase / cysteine-S-conjugate beta-lyase / glutamine---phenylpyruvate transaminase [EC:2.6.1.7 4.4.1.13 2.6.1.64] | (RefSeq) KYAT1, CCBL1; kynurenine aminotransferase 1	Tryptophan metabolism (ko00380);; Selenocompound metabolism (ko00450);; Chemical carcinogenesis (ko05204)
gene-PAPSS2	18082	14274	9583	18729	26837	16026	10572	12577	9449	11457	142.613	111.731	70.6943	143.921	193.71	124.964	83.7234	93.0138	69.7695	93.2516	0.0177755	-0.612332	down	K13811|0|chx:102187555|K13811 3'-phosphoadenosine 5'-phosphosulfate synthase [EC:2.7.7.4 2.7.1.25] | (RefSeq) PAPSS2; 3'-phosphoadenosine 5'-phosphosulfate synthase 2	Purine metabolism (ko00230);; Selenocompound metabolism (ko00450);; Sulfur metabolism (ko00920)
gene-ATOH8	451	448	995	779	231	487	869	1194	1279	1432	5.87801	5.79376	12.1253	9.88559	2.74653	6.2713	11.3624	14.5868	15.5957	19.2529	0.0253189	0.793743	up	K09084|3.73821e-130|bta:616225|K09084 atonal protein 8 | (RefSeq) ATOH8; atonal bHLH transcription factor 8	--
gene-GPR37	91	177	334	91	123	104	80	48	74	101	0.860741	1.6697	2.97648	0.839052	1.06547	0.9794	0.75728	0.429007	0.658513	0.985745	0.0107024	-1.0482	down	K04243|0|chx:102190018|K04243 G protein-coupled receptor 37 (endothelin receptor type B-like) | (RefSeq) GPR37; G protein-coupled receptor 37	Parkinson's disease (ko05012)
gene-KRT79	16915	14977	5269	20433	18482	13456	10538	5456	8568	7191	229.954	202.07	67.0005	270.643	229.933	180.855	143.855	69.5454	109.044	100.878	0.00812177	-0.844787	down	K07605|0|oas:101108641|K07605 type II keratin, basic | (RefSeq) KRT79; keratin 79	--
gene-LOC114118067	0	50	53	19	75	26	214	64	270	60	0	0.776958	0.659714	0.251607	0.926339	0.346289	3.0828	0.943692	3.75762	0.918617	0.0241674	1.62612	up	K06512|5.83734e-163|oas:101123578|K06512 leukocyte immunoglobulin-like receptor | (RefSeq) leukocyte immunoglobulin-like receptor subfamily A member 6	Osteoclast differentiation (ko04380)
gene-CXCR5	18	21	50	12	22	39	63	43	76	52	0.11358	0.128767	0.297686	0.070481	0.126024	0.245141	0.401792	0.256419	0.448481	0.338012	0.0118485	1.08212	up	K04190|0|oas:101104174|K04190 C-X-C chemokine receptor type 5 | (RefSeq) CXCR5; C-X-C motif chemokine receptor 5	Cytokine-cytokine receptor interaction (ko04060);; Chemokine signaling pathway (ko04062)
gene-LOC101104720	537	696	578	733	724	569	223	386	510	255	3.50794	4.51652	3.5316	4.66851	4.33378	3.67489	1.46282	2.36534	3.12112	1.71854	0.00155211	-0.838808	down	K05769|0|chx:102190079|K05769 Rho guanine nucleotide exchange factor 4/29 | (RefSeq) ARHGEF4; Rho guanine nucleotide exchange factor 4	Regulation of actin cytoskeleton (ko04810)
gene-ICAM1	1714	1208	1275	1212	1629	2257	3131	1611	2551	1734	19.1202	14.9042	14.6761	14.5027	15.4382	22.8657	40.4276	18.9845	29.7935	21.8775	0.00535323	0.59004	up	K06490|0|oas:443045|K06490 intercellular adhesion molecule 1 | (RefSeq) ICAM1, ICAM-1; intercellular adhesion molecule 1	NF-kappa B signaling pathway (ko04064);; Cell adhesion molecules (CAMs) (ko04514);; Natural killer cell mediated cytotoxicity (ko04650);; TNF signaling pathway (ko04668);; Leukocyte transendothelial migration (ko04670);; AGE-RAGE signaling pathway in diabetic complications (ko04933);; African trypanosomiasis (ko05143);; Malaria (ko05144);; Staphylococcus aureus infection (ko05150);; Influenza A (…
gene-IL21R	75	31	24	32	142	148	222	40	234	48	1.23847	0.507737	0.369952	0.51639	2.15465	2.42478	3.69889	0.619663	3.64043	0.810679	0.0465628	1.09664	up	K05075|0|oas:100820753|K05075 interleukin 21 receptor | (RefSeq) IL21R; interleukin 21 receptor	Cytokine-cytokine receptor interaction (ko04060);; Jak-STAT signaling pathway (ko04630);; Inflammatory bowel disease (IBD) (ko05321)
gene-TNFRSF19	439	465	397	391	369	424	279	278	241	220	2.59559	2.72791	2.1915	2.25004	1.99679	2.47595	1.65457	1.53861	1.33292	1.33811	0.0175958	-0.606351	down	K05155|0|oas:101116664|K05155 tumor necrosis factor receptor superfamily member 19 | (RefSeq) TNFRSF19; TNF receptor superfamily member 19	Cytokine-cytokine receptor interaction (ko04060)
gene-UNC5A	222	138	151	179	136	80	113	38	176	80	1.7065	1.04935	1.08638	1.33943	0.959972	0.603287	0.871223	0.270561	1.2675	0.633798	0.0263111	-0.866346	down	K07521|0|bta:506037|K07521 netrin receptor unc-5 | (RefSeq) UNC5A; unc-5 netrin receptor A	Axon guidance (ko04360)
gene-DACT2	74	52	79	55	124	190	167	124	157	128	0.757787	0.525124	0.759846	0.548421	1.16751	1.9312	1.72472	1.19327	1.51065	1.35853	0.00591245	0.929316	up	--	--
gene-MLYCD	1635	1674	1048	2431	2382	1444	1067	1261	1613	1049	21.7108	22.0688	13.0101	31.4639	28.9525	18.9516	14.2313	15.6992	20.055	14.3773	0.00869688	-0.594666	down	K01578|0|chx:102183446|K01578 malonyl-CoA decarboxylase [EC:4.1.1.9] | (RefSeq) MLYCD; malonyl-CoA decarboxylase	beta-Alanine metabolism (ko00410);; Propanoate metabolism (ko00640);; Peroxisome (ko04146);; AMPK signaling pathway (ko04152)
gene-FAM83C	2029	2181	802	2315	2025	2165	733	1040	1462	979	16.2993	17.3912	6.02458	18.1193	14.8924	17.1976	5.91463	7.83035	10.9936	8.11626	0.0306617	-0.649133	down	--	--
gene-SULF1	513	885	849	458	938	1262	1655	870	1313	933	2.61117	4.53369	4.09575	2.30075	4.43245	6.4055	8.52628	4.1578	6.30264	4.94151	0.0054375	0.656931	up	K14607|0|oas:101103485|K14607 extracellular sulfatase Sulf [EC:3.1.6.-] | (RefSeq) SULF1; sulfatase 1	--
gene-IVD	4222	4648	3335	4506	4755	3513	2066	2789	2243	2112	38.7729	42.362	28.6471	40.3167	39.9649	31.8933	19.046	24.0124	19.2794	20.0132	8.43862e-05	-0.838507	down	K00253|0|chx:102176611|K00253 isovaleryl-CoA dehydrogenase [EC:1.3.8.4] | (RefSeq) IVD; isovaleryl-CoA dehydrogenase	Valine, leucine and isoleucine degradation (ko00280)
gene-APOBR	232	206	245	229	468	501	571	391	734	273	1.64905	1.45021	1.63192	1.58899	3.05198	3.52668	4.08374	2.61147	4.89376	2.00401	0.00851629	0.760517	up	--	--
gene-NLRC3	123	113	99	133	185	317	308	145	270	102	0.54174	0.492577	0.408213	0.568064	0.746514	1.38193	1.36399	0.599369	1.11353	0.462166	0.042032	0.711438	up	--	--
gene-NUP210	138	73	114	82	352	368	652	278	768	181	0.562016	0.294872	0.434085	0.324322	1.31743	1.48739	2.67989	1.06531	2.94243	0.761629	0.00054552	1.49176	up	K14314|0|bta:100125264|K14314 nuclear pore complex protein Nup210 | (RefSeq) NUP210; nucleoporin 210	RNA transport (ko03013)
gene-HYOU1	1870	1793	1894	1979	2438	2254	4262	2534	4917	2163	11.6446	11.1378	11.0848	12.0194	13.9359	13.9861	26.8133	14.8512	28.829	13.9365	0.00927059	0.603623	up	K09486|0|oas:101105848|K09486 hypoxia up-regulated 1 | (RefSeq) HYOU1; hypoxia up-regulated 1	Protein processing in endoplasmic reticulum (ko04141)
gene-SV2C	78	50	101	45	40	21	182	460	92	92	0.314489	0.19902	0.378388	0.175587	0.144394	0.083381	0.735387	1.73833	0.345183	0.38064	0.0204929	1.3294	up	K06258|0|oas:101110415|K06258 MFS transporter, VNT family, synaptic vesicle glycoprotein 2 | (RefSeq) SV2C; synaptic vesicle glycoprotein 2C	ECM-receptor interaction (ko04512)
gene-SLC26A3	20853	22987	13125	18426	10250	5803	4111	11278	3062	7249	203.095	221.121	122.443	174.333	95.8426	55.5236	41.3864	104.463	28.3176	74.0966	7.25406e-06	-1.52987	down	K14078|0|oas:100462650|K14078 solute carrier family 26 (chloride anion exchanger), member 3 | (RefSeq) SLC26A3; solute carrier family 26 member 3	Pancreatic secretion (ko04972);; Mineral absorption (ko04978)
gene-PTX3	125	92	29	46	53	134	465	198	464	139	1.27657	0.934148	0.270059	0.45829	0.495489	1.35674	4.78707	1.90423	4.45129	1.4721	7.368e-05	1.88007	up	--	--
gene-POU2F3	619	581	201	436	342	322	242	299	287	159	7.03842	6.56218	2.1334	4.83106	3.55536	3.61953	2.76592	3.18228	3.05411	1.85616	0.00815001	-0.854792	down	K09364|0|oas:101110172|K09364 POU domain transcription factor, class 2 | (RefSeq) POU2F3; POU class 2 homeobox 3	--
gene-NEIL2	1671	1147	1261	1235	1349	661	684	1261	606	437	26.1746	17.8056	18.4707	18.8335	19.3443	10.2315	10.7493	18.5095	8.87618	7.14958	9.3069e-05	-0.968761	down	K10568|0|oas:101118667|K10568 endonuclease VIII-like 2 [EC:3.2.2.- 4.2.99.18] | (RefSeq) NEIL2; nei like DNA glycosylase 2	Base excision repair (ko03410)
gene-MYORG	1014	415	407	605	1165	2305	857	1256	815	1086	6.41768	2.60333	2.40973	3.72956	6.75101	14.4322	5.45075	7.45861	4.83262	7.09587	0.0280479	0.731651	up	--	--
gene-SMIM19	2272	2307	2318	2339	2577	1673	1440	1743	1314	1628	28.2912	28.263	26.9069	28.3731	29.3769	20.5419	17.6792	20.2036	15.1065	20.9491	0.000173511	-0.669891	down	--	--
gene-HRH2	15	33	28	25	32	18	93	76	58	61	0.06886	0.156748	0.127814	0.115401	0.141825	0.083399	0.456023	0.343904	0.264224	0.303253	0.00995031	1.13444	up	K04150|0|chx:102168263|K04150 histamine receptor H2 | (RefSeq) HRH2; histamine receptor H2	Calcium signaling pathway (ko04020);; Neuroactive ligand-receptor interaction (ko04080);; Gastric acid secretion (ko04971)
gene-SLC1A4	785	1155	437	1071	905	536	512	314	655	343	4.98301	7.27988	2.59163	6.62878	5.26169	3.36414	3.26556	1.86917	3.89295	2.24767	0.00040686	-0.981114	down	K05615|0|chx:102179486|K05615 solute carrier family 1 (glutamate/neutral amino acid transporter), member 4 | (RefSeq) SLC1A4; solute carrier family 1 member 4	--
gene-LOC101115172	9682	9183	3680	8458	9220	12818	3507	3458	2733	3005	226.379	213.111	80.4815	192.695	197.293	296.311	82.345	75.8185	59.8231	72.4987	0.0498689	-0.757101	down	K00079|0|oas:101115172|K00079 carbonyl reductase 1 [EC:1.1.1.184 1.1.1.189 1.1.1.197] | (RefSeq) carbonyl reductase [NADPH] 1-like	Arachidonic acid metabolism (ko00590);; Metabolism of xenobiotics by cytochrome P450 (ko00980);; Chemical carcinogenesis (ko05204)
gene-MMUT	4939	5414	3696	4959	6363	4762	2716	3943	2034	3252	51.6502	56.0776	36.0977	50.5433	60.5938	48.4583	28.4562	38.606	19.7985	34.7846	0.00598143	-0.674192	down	K01847|0|phd:102320718|K01847 methylmalonyl-CoA mutase [EC:5.4.99.2] | (RefSeq) MUT; methylmalonyl-CoA mutase	Valine, leucine and isoleucine degradation (ko00280);; Glyoxylate and dicarboxylate metabolism (ko00630);; Propanoate metabolism (ko00640);; Carbon metabolism (ko01200)
gene-SIRPA	1532	923	1124	1079	1710	2381	2518	1198	2650	1454	10.6805	6.39036	7.33317	7.32652	10.9181	16.393	17.5997	7.82209	17.2192	10.4424	0.01347	0.590912	up	K06551|0|chx:102174490|K06551 signal-regulatory protein alpha/beta1/gamma | (RefSeq) SIRPA; signal regulatory protein alpha	Osteoclast differentiation (ko04380)
gene-TALDO1	9258	6798	4961	6683	11610	5773	5815	4618	6752	3943	213.502	155.582	107.004	150.158	245.011	131.612	134.646	99.8552	145.77	93.8296	0.00793715	-0.634513	down	K00616|0|bta:513453|K00616 transaldolase [EC:2.2.1.2] | (RefSeq) TALDO1; transaldolase 1	Pentose phosphate pathway (ko00030);; Carbon metabolism (ko01200);; Biosynthesis of amino acids (ko01230)
gene-SLA2	60	36	25	30	111	184	230	87	203	76	0.667134	0.395775	0.254694	0.319139	1.13611	2.02889	2.58279	0.911581	2.1189	0.876641	0.00096745	1.4893	up	--	--
gene-CLCN2	1387	1693	956	1326	1796	795	571	883	370	844	10.2999	12.6487	6.71042	9.688	12.2529	6.06916	4.29	6.19584	2.57592	6.53597	2.24869e-05	-1.10857	down	K05011|0|chx:102183008|K05011 chloride channel 2 | (RefSeq) CLCN2; chloride voltage-gated channel 2	Mineral absorption (ko04978)
gene-LOC114109996	9730	3365	16418	13995	9492	3481	9902	5606	10780	3659	322.963	110.849	509.761	452.597	288.352	114.21	330.039	174.471	334.989	125.309	0.0366937	-0.760737	down	--	--
gene-CCDC88B	119	92	136	144	275	325	325	192	435	120	0.665482	0.510941	0.708558	0.781378	1.40697	1.79634	1.82255	1.00435	2.27579	0.69123	0.0307692	0.785519	up	--	--
gene-MDGA1	29	51	27	8	32	59	115	62	70	38	0.244856	0.437334	0.216936	0.066224	0.247698	0.499401	1.00135	0.503348	0.569585	0.337781	0.0125515	1.12749	up	--	--
gene-LOC114117877	20943	18523	12389	32568	6366	18456	6398	11980	9499	5004	315.094	276.587	174.343	477.413	87.6478	274.515	96.6553	169.001	133.792	77.6803	0.0137368	-0.950719	down	--	--
gene-CEMIP	1048	1044	583	1435	658	2513	838	1985	1535	1448	4.09255	4.047	1.95054	5.45372	2.33605	9.66678	3.25977	7.2204	5.62593	5.84146	0.0176809	0.703088	up	K19031|0|oas:101116178|K19031 cell migration-inducing and hyaluronan-binding protein [EC:3.2.1.35] | (RefSeq) CEMIP; cell migration inducing hyaluronan binding protein	--
gene-ITPK1	2601	2311	2235	2680	2311	1675	1330	1904	1840	1603	22.31	20.4107	16.1738	23.2507	18.7906	14.7413	12.0715	15.8677	14.8135	14.7284	0.00084785	-0.623187	down	K00913|0|chx:102183460|K00913 inositol-1,3,4-trisphosphate 5/6-kinase / inositol-tetrakisphosphate 1-kinase [EC:2.7.1.159 2.7.1.134] | (RefSeq) ITPK1; inositol-tetrakisphosphate 1-kinase	Inositol phosphate metabolism (ko00562);; Phosphatidylinositol signaling system (ko04070)
gene-FERMT3	506	286	242	366	735	893	1140	366	1277	355	5.59778	3.13893	2.49309	3.95405	7.4529	9.81587	12.71	3.80239	13.2854	4.02848	0.0226644	0.819048	up	K17084|0|bta:525159|K17084 kindlin 3 | (RefSeq) FERMT3, URP2; fermitin family member 3	Platelet activation (ko04611)
gene-AKNA	527	424	430	438	782	1037	1342	615	1376	557	2.74197	2.18803	2.09173	2.22106	3.72451	5.33658	7.01479	2.99937	6.70561	2.98717	0.00175579	0.832781	up	--	--
gene-LOC105601852	441	969	811	920	619	723	475	359	676	277	6.62528	14.4669	11.4125	13.4766	8.51746	10.7443	7.16776	5.06198	9.50815	4.28857	0.0150995	-0.677846	down	--	--
gene-SPARC	26823	31429	43533	25898	30441	53669	53322	62633	58880	56730	344.03	397.139	520.401	324.103	355.467	678.04	684.048	751.698	705.194	749.308	0.000163194	0.782456	up	--	--
gene-FUT1	63	37	29	45	92	103	165	98	210	29	0.928758	0.534284	0.388444	0.636539	1.24545	1.50103	2.44527	1.35236	2.90865	0.438428	0.0197813	1.07621	up	K00718|0|oas:101108248|K00718 galactoside 2-L-fucosyltransferase 1/2 [EC:2.4.1.69] | (RefSeq) FUT1; fucosyltransferase 1 (H blood group)	Glycosphingolipid biosynthesis - lacto and neolacto series (ko00601);; Glycosphingolipid biosynthesis - globo series (ko00603)
gene-LOC101108745	2910	2042	822	2891	1769	1356	599	1223	1684	1061	42.1454	29.3294	11.1513	40.7956	23.2895	19.4607	8.67656	16.6137	22.6867	15.9002	0.00389112	-0.924821	down	K07633|0|phd:102335338|K07633 galactoside alpha-1,3-fucosyltransferase 5 [EC:2.4.1.65] | (RefSeq) FUT3; fucosyltransferase 3 (Lewis blood group)	Glycosphingolipid biosynthesis - lacto and neolacto series (ko00601)
gene-PPP1R16B	375	638	590	468	713	1496	1229	935	1163	764	1.66426	2.83321	2.50194	2.06401	2.95604	6.68349	5.56135	3.95431	4.91746	3.54761	2.76945e-05	0.929347	up	K17459|0|oas:101105769|K17459 protein phosphatase 1 regulatory inhibitor subunit 16B | (RefSeq) PPP1R16B; protein phosphatase 1 regulatory subunit 16B	--
gene-ASL	1196	1044	739	1372	1039	802	503	716	776	592	19.3874	16.783	11.2002	21.6537	15.4025	12.8414	8.17346	10.8757	11.776	9.89399	0.000756411	-0.761818	down	K01755|0|phd:102336211|K01755 argininosuccinate lyase [EC:4.3.2.1] | (RefSeq) argininosuccinate lyase-like	Arginine biosynthesis (ko00220);; Alanine, aspartate and glutamate metabolism (ko00250);; Biosynthesis of amino acids (ko01230)
gene-LOC101108092	1794	3017	779	2388	959	1049	990	1334	1132	1399	43.2624	72.2036	17.5701	56.1033	21.1594	24.9984	23.9526	30.1529	25.5549	34.8032	0.0307244	-0.690553	down	K00799|2.58603e-157|oas:101108092|K00799 glutathione S-transferase [EC:2.5.1.18] | (RefSeq) glutathione S-transferase Mu 1	Glutathione metabolism (ko00480);; Metabolism of xenobiotics by cytochrome P450 (ko00980);; Drug metabolism - cytochrome P450 (ko00982);; Platinum drug resistance (ko01524);; Chemical carcinogenesis (ko05204)
gene-PCSK4	152	85	50	110	91	90	22	54	34	45	1.62795	0.942911	0.530015	1.15889	0.873276	0.977192	0.270893	0.642231	0.331029	0.512484	0.0130638	-1.09116	down	K08671|0|chx:102177716|K08671 proprotein convertase subtilisin/kexin type 4 [EC:3.4.21.-] | (RefSeq) PCSK4; proprotein convertase subtilisin/kexin type 4	--
gene-CDKN1C	399	630	949	586	582	765	989	1208	781	1570	7.38137	11.5638	16.4248	10.5612	9.86296	14.0026	18.3792	20.9742	13.5299	29.9874	0.00764535	0.716621	up	K09993|2.00346e-101|oas:100216434|K09993 cyclin-dependent kinase inhibitor 1C | (RefSeq) CDKN1C; cyclin dependent kinase inhibitor 1C	Cell cycle (ko04110)
gene-CTPS1	293	497	522	292	492	472	933	597	840	1068	2.81549	4.83693	4.78738	2.65262	4.33122	4.62192	9.06601	5.45055	7.67079	10.9309	0.00185097	0.853551	up	K01937|0|oas:101103276|K01937 CTP synthase [EC:6.3.4.2] | (RefSeq) CTPS1; CTP synthase 1	Pyrimidine metabolism (ko00240)
gene-ANLN	1703	1736	723	1389	4464	1299	960	966	1518	731	10.405	10.5412	4.12546	8.27392	24.9626	7.84539	5.8955	5.52811	8.68312	4.60044	0.00493792	-0.93663	down	K18621|0|oas:101116045|K18621 actin-binding protein anillin | (RefSeq) ANLN; anillin actin binding protein	--
gene-PLA2G4D	62	17	30	11	132	362	76	4	854	30	0.501782	0.131864	0.222784	0.087485	0.980977	2.91717	0.619388	0.027776	6.52647	0.245728	0.0102569	2.29689	up	K16342|0|oas:101116150|K16342 cytosolic phospholipase A2 [EC:3.1.1.4] | (RefSeq) PLA2G4D; phospholipase A2 group IVD	Glycerophospholipid metabolism (ko00564);; Ether lipid metabolism (ko00565);; Arachidonic acid metabolism (ko00590);; Linoleic acid metabolism (ko00591);; alpha-Linolenic acid metabolism (ko00592);; MAPK signaling pathway (ko04010);; Ras signaling pathway (ko04014);; Phospholipase D signaling pathway (ko04072);; Vascular smooth muscle contraction (ko04270);; VEGF signaling pathway (ko04370);; Pla…
gene-ITGB4	7910	7143	4935	7041	7956	6950	3513	4332	4471	4045	39.4883	35.2637	22.8926	34.2111	36.2837	34.0509	17.474	20.1244	20.78	20.7375	0.00376453	-0.671799	down	K06525|0|phd:102327436|K06525 integrin beta 4 | (RefSeq) ITGB4; integrin subunit beta 4	PI3K-Akt signaling pathway (ko04151);; Focal adhesion (ko04510);; ECM-receptor interaction (ko04512);; Regulation of actin cytoskeleton (ko04810);; Hypertrophic cardiomyopathy (HCM) (ko05410);; Arrhythmogenic right ventricular cardiomyopathy (ARVC) (ko05412);; Dilated cardiomyopathy (ko05414)
gene-TRIM66	111	129	57	44	59	36	21	50	41	20	0.417658	0.482844	0.200304	0.162464	0.203591	0.13356	0.076681	0.177259	0.14227	0.074836	0.00179926	-1.3626	down	K12032|0|bta:520781|K12032 tripartite motif-containing protein 66 | (RefSeq) TRIM66; tripartite motif containing 66	--
gene-PAQR5	709	490	332	548	531	520	300	321	356	95	6.11715	4.17335	2.47964	4.58456	4.18606	4.13529	2.44275	2.36009	2.85633	0.740253	0.0138239	-0.835884	down	--	--
gene-GDNF	28	37	50	24	56	73	78	94	78	77	0.234922	0.306449	0.391757	0.191588	0.431164	0.6029	0.659897	0.740768	0.616757	0.664037	0.00679739	0.976869	up	K05452|1.34821e-118|pps:100969352|K05452 glial cell derived neurotrophic factor | (RefSeq) GDNF; glial cell derived neurotrophic factor	--
gene-PDZD3	1127	1745	913	1808	1152	1077	636	992	747	965	9.78091	15.0266	7.41182	15.2884	9.15138	9.2389	5.53532	8.07163	6.06752	8.63765	0.00495659	-0.688798	down	--	--
gene-AMPD3	1122	714	384	767	733	589	211	395	383	504	8.19166	5.13396	2.69101	5.27961	4.8963	4.08824	1.43501	2.71637	2.62759	3.82066	0.00386018	-0.922925	down	K01490|0|oas:101103503|K01490 AMP deaminase [EC:3.5.4.6] | (RefSeq) AMPD3; adenosine monophosphate deaminase 3	Purine metabolism (ko00230)
gene-KIF21B	207	188	133	175	320	438	610	266	609	138	0.676443	0.64639	0.431442	0.595519	1.01081	1.50804	2.15269	0.87332	2.00129	0.464637	0.0112899	0.908757	up	K10395|0|ggo:101148117|K10395 kinesin family member 4/21/27 | (RefSeq) KIF21B; kinesin family member 21B	--
gene-MARCKSL1	597	233	174	187	895	1597	1533	543	1956	328	10.5807	4.10255	2.88386	3.22836	14.5243	28.0135	27.3025	9.02059	32.4914	5.99887	0.0026253	1.41324	up	K13536|2.13577e-76|bta:539555|K13536 MARCKS-related protein | (RefSeq) MARCKSL1; MARCKS like 1	Fc gamma R-mediated phagocytosis (ko04666);; Leishmaniasis (ko05140)
gene-AKR7A2	1161	1601	633	1232	1410	1039	784	813	912	694	23.4528	32.0998	11.9622	24.2473	26.0724	20.7556	15.9074	15.4043	17.2405	14.4708	0.0110528	-0.597278	down	K15303|0|bta:511996|K15303 aflatoxin B1 aldehyde reductase | (RefSeq) AKR7A2; aldo-keto reductase family 7 member A2	Metabolism of xenobiotics by cytochrome P450 (ko00980)
gene-RGS19	220	191	149	220	308	417	537	230	525	254	4.18133	3.53993	2.55156	4.1742	4.79291	7.35724	9.77515	3.80571	9.21384	4.88588	0.0121828	0.761495	up	K16449|1.08208e-116|chx:102177451|K16449 regulator of G-protein signaling | (RefSeq) RGS19; regulator of G-protein signaling 19	--
gene-SOX15	320	436	157	480	433	356	183	199	268	103	3.79841	5.13357	1.73731	5.55399	4.70125	4.17683	2.17856	2.2168	2.97199	1.25993	0.0188866	-0.823141	down	K09271|3.95906e-118|oas:101102744|K09271 transcription factor SOX15/30 | (RefSeq) SOX15; SRY-box 15	--
gene-GPRIN3	15	6	12	17	51	62	88	37	115	19	0.113596	0.046795	0.083085	0.124349	0.368693	0.483226	0.703235	0.273294	0.857271	0.150193	0.00355353	1.58766	up	--	--
gene-SLC25A42	1330	2297	1766	2177	1262	1248	885	1682	1018	1021	11.026	18.5402	13.6639	16.3878	9.30905	9.91603	6.86942	11.94	7.02992	8.0115	0.00363894	-0.678418	down	K15085|0|phd:102337286|K15085 solute carrier family 25, member 42 | (RefSeq) SLC25A42; solute carrier family 25 member 42	--
gene-NR4A1	240	273	326	192	3656	607	230	488	197	352	2.72979	3.08614	3.48407	2.12158	38.3462	6.86445	2.6424	5.22003	2.10454	4.15235	0.0387445	-1.30122	down	K04465|0|bom:102288141|K04465 nuclear receptor subfamily 4 group A member 1 | (RefSeq) NR4A1; nuclear receptor subfamily 4 group A member 1	MAPK signaling pathway (ko04010);; PI3K-Akt signaling pathway (ko04151);; Aldosterone synthesis and secretion (ko04925)
gene-DUSP2	63	19	20	31	120	189	132	65	172	73	1.02164	0.30267	0.303646	0.483837	1.80318	3.06801	2.17022	0.996996	2.64699	1.23435	0.0127845	1.24287	up	K04459|0|bta:539140|K04459 dual specificity MAP kinase phosphatase [EC:3.1.3.16 3.1.3.48] | (RefSeq) DUSP2; dual specificity phosphatase 2	MAPK signaling pathway (ko04010)
gene-NMRAL1	1649	1097	945	1454	1149	992	864	865	690	722	41.3003	26.3855	21.811	33.8859	25.3693	23.7837	21.2028	19.9702	16.5935	18.1543	0.00138888	-0.702116	down	--	--
gene-PDE3B	141	200	230	219	274	247	469	377	501	286	0.727396	1.02163	1.1086	1.09873	1.33704	1.26134	2.48517	1.87747	2.46765	1.52167	0.00747663	0.746687	up	K13296|0|chx:102190893|K13296 cGMP-inhibited 3',5'-cyclic phosphodiesterase B [EC:3.1.4.17] | (RefSeq) PDE3B; phosphodiesterase 3B	Purine metabolism (ko00230);; cGMP-PKG signaling pathway (ko04022);; cAMP signaling pathway (ko04024);; Insulin signaling pathway (ko04910);; Progesterone-mediated oocyte maturation (ko04914);; Glucagon signaling pathway (ko04922);; Regulation of lipolysis in adipocytes (ko04923);; Renin secretion (ko04924);; Morphine addiction (ko05032)
gene-ITGA7	1778	4218	5146	2875	2428	3026	5215	5878	4259	7524	12.32	29.0668	33.4083	19.4465	15.3641	20.7226	36.3182	38.2111	27.638	53.9394	0.042135	0.611917	up	K06583|0|chx:102169839|K06583 integrin alpha 7 | (RefSeq) ITGA7; integrin subunit alpha 7	PI3K-Akt signaling pathway (ko04151);; Focal adhesion (ko04510);; ECM-receptor interaction (ko04512);; Regulation of actin cytoskeleton (ko04810);; Hypertrophic cardiomyopathy (HCM) (ko05410);; Arrhythmogenic right ventricular cardiomyopathy (ARVC) (ko05412);; Dilated cardiomyopathy (ko05414)
gene-AOX1	11438	16550	10859	20081	10564	7244	4824	10504	3899	7143	66.2619	95.1571	58.8464	113.347	56.0063	41.4899	28.0605	57.0606	21.142	42.7021	0.000104693	-1.12618	down	K00157|0|oas:101104557|K00157 aldehyde oxidase [EC:1.2.3.1] | (RefSeq) AOX1; aldehyde oxidase 1	Valine, leucine and isoleucine degradation (ko00280);; Tyrosine metabolism (ko00350);; Tryptophan metabolism (ko00380);; Vitamin B6 metabolism (ko00750);; Nicotinate and nicotinamide metabolism (ko00760);; Retinol metabolism (ko00830);; Drug metabolism - cytochrome P450 (ko00982);; Jak-STAT signaling pathway (ko04630)
gene-NPR3	1101	961	704	1200	933	713	399	725	243	336	7.81438	6.7697	4.6742	8.29354	6.05961	5.00204	2.83766	4.82339	1.6118	2.45776	0.000136331	-1.11571	down	K12325|0|chx:102185687|K12325 atrial natriuretic peptide clearance receptor | (RefSeq) NPR3; natriuretic peptide receptor 3	--
gene-PSCA	40	75	32	158	60	45	31	27	42	30	0.275843	0.514906	0.205884	1.06878	0.380248	0.309062	0.216408	0.173825	0.272817	0.213072	0.0117502	-1.1481	down	--	--
gene-LRRC8D	365	464	630	336	411	638	948	628	843	541	3.1844	2.24596	5.18402	2.04478	3.16803	5.54772	7.24146	5.3758	5.23182	4.95763	0.00791222	0.624465	up	--	--
gene-UCK2	235	225	243	215	393	469	606	287	486	239	1.37096	1.30619	1.3306	1.22123	2.10502	2.71525	3.56161	1.5739	2.66267	1.4424	0.039726	0.587921	up	K00876|1.55355e-172|chx:102191568|K00876 uridine kinase [EC:2.7.1.48] | (RefSeq) UCK2; uridine-cytidine kinase 2	Pyrimidine metabolism (ko00240);; Drug metabolism - other enzymes (ko00983)
gene-SLC24A2	263	642	1003	492	478	142	327	450	261	515	0.666247	1.61767	2.38329	1.21851	1.11031	0.355783	0.833267	1.07254	0.619712	1.35035	0.0290125	-0.796499	down	K13750|0|oas:101102456|K13750 solute carrier family 24 (sodium/potassium/calcium exchanger), member 2 | (RefSeq) SLC24A2; solute carrier family 24 member 2	--
gene-HOXC9	60	51	100	62	38	35	39	17	52	40	1.09944	0.928518	1.7149	1.11473	0.627012	0.634947	0.714699	0.293204	0.896518	0.749518	0.0425241	-0.839909	down	K09294|1.72843e-178|rro:104670575|K09294 homeobox protein HoxA/B/C/D9 | (RefSeq) HOXC9; homeobox C9	--
gene-PHF24	268	459	598	369	154	174	199	291	165	291	1.31612	2.23448	2.74609	1.76187	0.689609	0.842862	0.980598	1.33722	0.754552	1.47068	0.0266609	-0.785136	down	--	--
gene-ABCA10	203	278	574	291	258	299	748	418	676	578	0.922922	1.25269	2.44382	1.28915	1.07252	1.34353	3.41774	1.78179	2.87974	2.71281	0.0255691	0.699854	up	K05652|0|chx:102177563|K05652 ATP-binding cassette, subfamily A (ABC1), member 10 | (RefSeq) ABCA10; ATP binding cassette subfamily A member 10	ABC transporters (ko02010)
gene-TCN1	63	107	20	69	123	363	363	89	229	77	1.10448	1.86767	0.315427	1.1702	1.97874	6.31051	6.42053	1.46544	3.76848	1.39148	0.00349066	1.45265	up	--	--
gene-TFRC	6056	9638	3263	5280	7596	5069	3114	3258	4293	1807	33.0438	52.2029	16.6507	28.0691	37.9402	27.3646	17.063	16.6719	21.932	10.179	0.000856178	-0.962191	down	K06503|0|oas:100885768|K06503 transferrin receptor | (RefSeq) TFRC; transferrin receptor	HIF-1 signaling pathway (ko04066);; Endocytosis (ko04144);; Phagosome (ko04145);; Hematopoietic cell lineage (ko04640)
gene-IKZF1	470	330	276	382	656	746	1198	559	1231	376	2.56408	1.69318	1.30907	2.12708	3.05626	3.8188	6.27064	2.69916	5.98252	2.03576	0.00495654	0.860481	up	K09220|0|oas:101107435|K09220 IKAROS family zinc finger protein | (RefSeq) IKZF1; IKAROS family zinc finger 1	--
gene-SFRP4	121	96	152	73	96	59	66	57	40	40	1.71518	1.34317	2.01308	0.998898	1.2407	0.816198	0.940568	0.749449	0.520326	0.582453	0.0015561	-1.12058	down	K02185|0|ptr:463356|K02185 secreted frizzled-related protein 4 | (RefSeq) SFRP4; secreted frizzled related protein 4	Wnt signaling pathway (ko04310)
gene-LOC101119041	459	190	199	148	1016	760	1238	368	1790	233	5.54512	2.31369	2.23489	1.67973	11.361	8.96826	14.9546	4.10482	20.3819	3.07352	0.0407863	1.04019	up	K17731|0|phd:102325219|K17731 cytochrome P450 family 4 subfamily F polypeptide 22 | (RefSeq) cytochrome P450 4F22-like	--
gene-DOCK2	437	271	269	330	695	871	1086	502	1214	311	2.00354	1.23423	1.15255	1.47217	2.9203	3.94993	5.00465	2.15897	5.21779	1.47353	0.00716627	0.897432	up	K12367|0|lve:103078799|K12367 dedicator of cytokinesis protein 2 | (RefSeq) DOCK2; dedicator of cytokinesis 2	Chemokine signaling pathway (ko04062);; Fc gamma R-mediated phagocytosis (ko04666)
gene-SH3PXD2B	692	1099	1343	924	813	1602	1297	1678	1840	1348	2.54581	4.01186	4.61991	3.31166	2.73713	5.82463	4.78967	5.78626	6.3374	5.11519	0.0034134	0.596344	up	--	--
gene-HCLS1	382	257	250	188	476	588	759	375	1326	278	5.37033	3.58006	3.28339	2.56428	6.12295	8.17485	10.7181	4.94057	17.4522	4.03214	0.00535511	0.99481	up	K06106|0|oas:101110196|K06106 cortactin | (RefSeq) HCLS1; hematopoietic cell-specific Lyn substrate 1	Tight junction (ko04530);; Bacterial invasion of epithelial cells (ko05100);; Proteoglycans in cancer (ko05205)
gene-IKZF3	386	294	217	397	615	936	937	387	1305	349	1.50844	1.12608	0.7766	1.48905	2.17241	3.5735	3.67488	1.40483	4.73883	1.38385	0.00583395	0.938363	up	K09220|0|oas:101104255|K09220 IKAROS family zinc finger protein | (RefSeq) IKZF3; IKAROS family zinc finger 3	--
gene-PCK2	5371	3328	2322	4254	3620	2434	1314	1999	1783	1966	69.3025	42.6163	28.0207	53.4751	42.7423	31.0493	17.0185	24.1867	21.5361	26.1753	2.62221e-05	-1.08418	down	K01596|0|oas:101120669|K01596 phosphoenolpyruvate carboxykinase (GTP) [EC:4.1.1.32] | (RefSeq) PCK2; phosphoenolpyruvate carboxykinase 2, mitochondrial	Glycolysis / Gluconeogenesis (ko00010);; Citrate cycle (TCA cycle) (ko00020);; Pyruvate metabolism (ko00620);; PPAR signaling pathway (ko03320);; FoxO signaling pathway (ko04068);; PI3K-Akt signaling pathway (ko04151);; AMPK signaling pathway (ko04152);; Insulin signaling pathway (ko04910);; Adipocytokine signaling pathway (ko04920);; Glucagon signaling pathway (ko04922);; Insulin resistance (ko0…
gene-NOS1	62	39	106	49	63	43	97	184	139	129	0.16939	0.106367	0.272745	0.131231	0.158311	0.116029	0.269257	0.476326	0.359379	0.368438	0.0465514	0.827652	up	K13240|0|chx:102185490|K13240 nitric-oxide synthase, brain [EC:1.14.13.39] | (RefSeq) NOS1; nitric oxide synthase 1	Arginine biosynthesis (ko00220);; Arginine and proline metabolism (ko00330);; Calcium signaling pathway (ko04020);; Phagosome (ko04145);; Circadian entrainment (ko04713);; Long-term depression (ko04730);; Salivary secretion (ko04970);; Alzheimer's disease (ko05010);; Amyotrophic lateral sclerosis (ALS) (ko05014)
gene-NGB	80	51	169	101	92	68	217	348	185	212	1.1385	0.718328	2.25448	1.39838	1.2018	0.950844	3.11156	4.65617	2.47367	3.1214	0.0163093	1.00051	up	--	--
gene-RIMBP2	13	17	44	18	15	46	43	119	48	36	0.055663	0.075305	0.192227	0.077306	0.05899	0.213237	0.186643	0.508961	0.193587	0.172024	0.00336728	1.36673	up	K17591|0|bta:527119|K17591 RIMS-binding protein 2 | (RefSeq) RIMBP2; RIMS binding protein 2	--
gene-CAMKK1	368	398	694	374	323	384	238	304	269	211	2.84794	3.05852	5.03221	2.82706	2.291	2.944	1.85229	2.20519	1.94876	1.68338	0.0110539	-0.698435	down	K00908|0|bta:510260|K00908 calcium/calmodulin-dependent protein kinase kinase 1 [EC:2.7.11.17] | (RefSeq) CAMKK1; calcium/calmodulin dependent protein kinase kinase 1	AMPK signaling pathway (ko04152);; Longevity regulating pathway (ko04211);; Adipocytokine signaling pathway (ko04920);; Oxytocin signaling pathway (ko04921);; Alcoholism (ko05034)
gene-ANKRD24	4216	4108	2394	4563	2339	1866	729	2262	891	2301	28.2485	27.4622	15.0159	29.9145	14.3449	12.4788	4.9747	14.4353	5.63731	15.9185	0.000427543	-1.2039	down	--	--
gene-SCN5A	37	83	85	24	26	14	222	384	52	60	0.124744	0.277054	0.266811	0.079004	0.078267	0.045554	0.752872	1.21763	0.163348	0.208413	0.0292256	1.42111	up	K04838|0|chx:102176565|K04838 voltage-gated sodium channel type V alpha | (RefSeq) SCN5A; sodium voltage-gated channel alpha subunit 5	Adrenergic signaling in cardiomyocytes (ko04261)
gene-SSC4D	66	91	33	71	11	16	35	42	19	23	0.660744	0.901946	0.305006	0.689651	0.098856	0.150906	0.348108	0.39119	0.172478	0.235391	0.0290326	-1.12314	down	--	--
gene-VASH1	524	696	950	544	667	1212	1167	989	1164	935	2.50762	3.30924	4.52722	2.53354	2.92123	6.06303	5.77311	4.53381	5.21804	4.61472	0.00213436	0.620452	up	--	--
gene-ARHGAP9	94	50	35	60	104	160	159	76	323	53	0.943082	0.490872	0.322352	0.579464	0.947473	1.58003	1.59706	0.713249	3.02789	0.543242	0.0222525	1.05177	up	K20634|0|oas:101119898|K20634 Rho GTPase-activating protein 9 | (RefSeq) ARHGAP9; Rho GTPase activating protein 9	--
gene-CELA1	171	96	45	95	84	57	41	44	32	46	2.29967	1.2843	0.560343	1.23904	1.0264	0.754527	0.544784	0.548048	0.403872	0.627571	0.00234128	-1.25774	down	K01326|1.89192e-177|oas:101114258|K01326 pancreatic elastase I [EC:3.4.21.36] | (RefSeq) CELA1; chymotrypsin like elastase family member 1	--
gene-PTPN7	132	129	100	101	194	314	354	133	485	107	1.37639	1.35299	0.96194	1.03523	1.81831	3.18258	3.75121	1.32285	4.65758	1.1205	0.0109682	0.984866	up	K18019|0|chx:102191792|K18019 tyrosine-protein phosphatase non-receptor type 7 [EC:3.1.3.48] | (RefSeq) PTPN7; protein tyrosine phosphatase, non-receptor type 7	MAPK signaling pathway (ko04010)
gene-CD300LB	136	154	180	279	132	84	41	81	87	52	3.15651	3.54085	3.9114	6.3138	2.80684	1.9262	0.945503	1.75813	1.89289	1.23289	6.61517e-05	-1.44223	down	--	--
gene-RET	123	143	320	177	130	72	362	709	273	344	0.65995	0.761383	1.6095	0.926506	0.639147	0.382298	1.95733	3.5806	1.37572	1.91183	0.0389513	0.913414	up	K05126|0|phd:102336629|K05126 proto-oncogene tyrosine-protein kinase Ret [EC:2.7.10.1] | (RefSeq) RET; ret proto-oncogene	Endocytosis (ko04144);; Pathways in cancer (ko05200);; Thyroid cancer (ko05216);; Central carbon metabolism in cancer (ko05230)
gene-ARNT2	51	47	49	61	47	119	69	109	80	72	0.23378	0.204623	0.195596	0.261689	0.182401	0.539315	0.320798	0.455479	0.346569	0.3206	0.035353	0.72805	up	K15589|0|bta:533445|K15589 aryl hydrocarbon receptor nuclear translocator 2 | (RefSeq) ARNT2; aryl hydrocarbon receptor nuclear translocator 2	Pathways in cancer (ko05200);; Transcriptional misregulation in cancer (ko05202);; Renal cell carcinoma (ko05211)
gene-SLC14A1	4656	8726	2667	3884	4914	2951	875	3877	1335	4112	39.4193	73.3099	21.0631	32.0948	37.9993	24.7462	7.44836	30.8207	10.5977	35.9848	0.0138498	-0.971798	down	K08716|0|phd:102335655|K08716 solute carrier family 14 (urea transporter) | (RefSeq) SLC14A1; solute carrier family 14 member 1 (Kidd blood group)	--
gene-LOC101112639	250	134	152	164	323	815	801	353	721	271	1.7706	0.92233	0.984285	1.1052	2.08257	5.70955	5.69186	2.34057	4.76706	1.95618	1.82079e-05	1.437	up	K07360|0|phd:102322260|K07360 tyrosine-protein kinase ZAP-70 [EC:2.7.10.2] | (RefSeq) ZAP70; zeta-chain (TCR) associated protein kinase 70kDa	Ras signaling pathway (ko04014);; NF-kappa B signaling pathway (ko04064);; Natural killer cell mediated cytotoxicity (ko04650);; T cell receptor signaling pathway (ko04660);; Primary immunodeficiency (ko05340)
gene-LYPD3	16529	12512	8380	14945	17708	13123	6991	9587	11830	7719	279.379	209.893	132.48	246.121	273.913	219.293	118.656	151.939	187.181	134.641	0.0155803	-0.599685	down	--	--
gene-LOC105603639	5675	7273	3407	7889	7807	8192	1693	3135	2566	2466	17.7257	22.5475	9.95524	24.0101	22.3174	25.2981	5.30973	9.18228	7.503	7.9471	0.0096459	-0.915385	down	K10382|0|chx:106503471|K10382 dystonin | (RefSeq) DST; dystonin	--
gene-FBN2	144	362	143	285	418	610	528	516	658	311	0.375024	0.938595	0.350037	0.725753	1.001	1.57687	1.38735	1.26525	1.61223	0.8387	0.00479516	0.876252	up	--	--
gene-ARID5A	244	177	229	129	271	417	384	228	264	391	3.11751	2.24433	2.72943	1.59826	3.18038	5.29395	4.93803	2.73805	3.15808	5.16038	0.0400568	0.619643	up	--	--
gene-PLCH2	161	196	114	181	300	178	41	117	133	64	0.963885	1.16507	0.637734	1.05764	1.64912	1.05634	0.243233	0.656841	0.744768	0.393454	0.0206561	-0.91757	down	K19006|0|bta:514590|K19006 phosphatidylinositol phospholipase C, eta [EC:3.1.4.11] | (RefSeq) PLCH2; phospholipase C eta 2	Inositol phosphate metabolism (ko00562)
gene-ICAM3	159	110	122	185	262	291	517	175	468	171	2.18369	1.50483	1.56756	2.47918	3.29996	3.96122	7.15754	2.2584	6.03592	2.43237	0.0162953	0.862263	up	K06486|0|phd:102326552|K06486 intercellular adhesion molecule 3 | (RefSeq) ICAM3; intercellular adhesion molecule 3	Cell adhesion molecules (CAMs) (ko04514)
gene-LOC101117044	56	55	28	44	42	81	106	213	190	23	1.44735	1.4188	0.679111	1.09758	0.999033	2.07319	2.77395	5.21367	4.64512	0.596653	0.00599091	1.31329	up	--	--
gene-PAQR6	484	435	353	423	605	348	187	300	266	343	4.62643	4.10767	2.94504	4.2921	4.76951	2.95477	1.76942	2.51081	2.56404	3.19755	0.00577049	-0.734781	down	--	--
gene-COL6A3	6725	11101	12240	9230	9215	13169	14567	19899	15044	15015	17.6997	29.0003	30.1353	23.6695	22.1971	34.2705	38.5013	49.1142	37.0697	40.7861	0.00444644	0.610762	up	K06238|0|phd:102329057|K06238 collagen, type VI, alpha | (RefSeq) COL6A3; collagen type VI alpha 3 chain	PI3K-Akt signaling pathway (ko04151);; Focal adhesion (ko04510);; ECM-receptor interaction (ko04512);; Protein digestion and absorption (ko04974)
gene-MMP24OS	670	613	608	843	526	485	353	599	299	457	11.5791	10.5095	9.81926	14.1926	8.30892	8.27169	6.12157	9.69411	4.83343	8.14845	0.0104384	-0.652307	down	--	--
gene-UBASH3B	532	310	161	295	351	847	639	365	1092	298	2.3942	1.38114	0.677122	1.29331	1.44433	3.76774	2.88778	1.5377	4.60129	1.38138	0.0178882	0.848044	up	K18993|0|bta:523809|K18993 ubiquitin-associated and SH3 domain-containing protein [EC:3.1.3.48] | (RefSeq) UBASH3B; ubiquitin associated and SH3 domain containing B	--
gene-AHSG	1991	3699	2424	4175	3657	2935	1020	1357	2991	1397	37.3455	68.8727	42.5402	76.31	62.7854	54.431	19.2145	23.8693	52.5218	27.0316	0.00628251	-0.801763	down	--	--
gene-ACSF2	18052	17721	9695	17407	20349	13012	7630	9707	9013	9306	220.284	214.611	110.65	206.955	227.238	156.976	93.4878	111.062	102.952	117.183	0.000385625	-0.854588	down	K00666|0|oas:101105582|K00666 fatty-acyl-CoA synthase [EC:6.2.1.-] | (RefSeq) ACSF2; acyl-CoA synthetase family member 2	--
gene-BLK	29	3	14	30	50	196	198	50	112	41	0.402749	0.037447	0.183576	0.410595	0.640004	2.71554	2.7891	0.65492	1.46852	0.591409	0.000195085	2.14911	up	K08890|0|chx:102174117|K08890 B lymphoid tyrosine kinase [EC:2.7.10.2] | (RefSeq) BLK; BLK proto-oncogene, Src family tyrosine kinase	--
gene-IRF8	386	284	347	325	728	958	1070	430	1542	385	5.01847	3.65474	4.21851	4.11326	8.6533	12.3169	13.9618	5.23872	18.7638	5.16458	0.0031921	0.995475	up	K10155|0|chx:102184462|K10155 interferon regulatory factor 8 | (RefSeq) IRF8; interferon regulatory factor 8	Pertussis (ko05133)
gene-DAPK1	652	665	689	628	647	861	943	1300	1233	912	3.2032	3.16196	3.14548	2.9334	2.89499	4.08667	4.62641	5.85431	5.54169	4.57859	0.00245734	0.594128	up	K08803|0|phd:102337283|K08803 death-associated protein kinase [EC:2.7.11.1] | (RefSeq) DAPK1; death associated protein kinase 1	Pathways in cancer (ko05200);; Bladder cancer (ko05219)
gene-COL4A3	90	90	126	94	39	122	194	193	119	146	0.326242	0.326774	0.430019	0.333612	0.129549	0.438978	0.711703	0.661273	0.40452	0.54836	0.0469307	0.729576	up	K06237|0|oas:101102790|K06237 collagen, type IV, alpha | (RefSeq) COL4A3; collagen type IV alpha 3 chain	PI3K-Akt signaling pathway (ko04151);; Focal adhesion (ko04510);; ECM-receptor interaction (ko04512);; AGE-RAGE signaling pathway in diabetic complications (ko04933);; Protein digestion and absorption (ko04974);; Amoebiasis (ko05146);; Pathways in cancer (ko05200);; Small cell lung cancer (ko05222)
gene-CHST2	217	345	447	326	294	406	519	606	627	511	1.31659	2.07464	2.538	1.92642	1.63081	2.432	3.16167	3.44803	3.55778	3.2008	0.0092427	0.642111	up	K04745|0|bta:615978|K04745 carbohydrate 6-sulfotransferase 2 [EC:2.8.2.-] | (RefSeq) CHST2; carbohydrate sulfotransferase 2	Glycosaminoglycan biosynthesis - keratan sulfate (ko00533)
gene-GMIP	331	269	215	391	504	716	702	411	1050	316	2.78237	2.23999	1.68479	3.19989	3.88088	5.95862	5.94001	3.24604	8.28115	2.73794	0.00899747	0.804802	up	K20653|0|phd:102342712|K20653 GEM interacting protein | (RefSeq) GMIP; GEM interacting protein	--
gene-LRRC8B	200	206	310	322	268	394	515	403	470	378	0.738874	0.754448	1.07211	1.16232	0.907838	1.44217	1.91313	1.4005	1.62972	1.44552	0.00830904	0.650467	up	--	--
gene-ABAT	47	169	63	80	65	15	46	98	22	27	0.283982	1.01797	0.354224	0.469993	0.358985	0.087252	0.277688	0.555178	0.12237	0.163655	0.0282221	-1.11694	down	K13524|0|oas:101105462|K13524 4-aminobutyrate aminotransferase / (S)-3-amino-2-methylpropionate transaminase [EC:2.6.1.19 2.6.1.22] | (RefSeq) ABAT; 4-aminobutyrate aminotransferase	Alanine, aspartate and glutamate metabolism (ko00250);; Valine, leucine and isoleucine degradation (ko00280);; beta-Alanine metabolism (ko00410);; Propanoate metabolism (ko00640);; Butanoate metabolism (ko00650);; GABAergic synapse (ko04727)
gene-S100A1	169	55	35	71	199	33	32	44	26	58	8.19863	2.63088	1.56392	3.35371	8.91942	1.52836	1.56933	2.00717	1.2053	2.92075	0.00211433	-1.50391	down	--	--
gene-CCDC24	198	196	83	219	316	217	82	76	66	86	3.23516	3.24738	1.23363	3.47343	4.73109	3.51417	1.33387	1.17211	1.0185	1.37463	0.0138234	-1.01526	down	--	--
gene-LOC101103413	125	124	92	117	179	292	222	199	302	149	1.38496	1.40882	0.983011	1.30451	1.88536	3.31354	2.54257	2.14498	3.25199	1.76916	0.0119909	0.781636	up	K08638|0|oas:101103413|K08638 carboxypeptidase X1 [EC:3.4.17.-] | (RefSeq) CPXM1; carboxypeptidase X, M14 family member 1	--
gene-ABLIM2	596	646	502	672	710	403	129	392	271	286	4.59908	4.98976	3.63874	5.29313	5.41816	3.08464	0.997522	2.85793	1.97829	2.25912	6.33182e-05	-1.15285	down	K07520|0|cfr:102516901|K07520 actin-binding LIM protein | (RefSeq) ABLIM2; actin binding LIM protein family member 2	Axon guidance (ko04360)
gene-KRT23	1469	387	151	840	1356	3944	2693	2531	3691	875	25.8834	6.7643	2.48035	14.4104	21.8665	68.7183	47.6585	41.8205	60.8962	15.9063	0.000594382	1.58505	up	K07604|0|oas:101111379|K07604 type I keratin, acidic | (RefSeq) KRT23; keratin 23	--
gene-THOP1	1395	1306	931	1492	1598	1154	793	1077	843	845	15.7038	14.5842	9.8006	16.3554	16.4591	12.8413	8.95507	11.3674	8.8835	9.81514	0.00410402	-0.59382	down	K01392|0|phd:102322671|K01392 thimet oligopeptidase [EC:3.4.24.15] | (RefSeq) THOP1; thimet oligopeptidase 1	Renin-angiotensin system (ko04614);; African trypanosomiasis (ko05143)
gene-LAD1	3509	3188	2046	3071	4130	2930	1770	1670	2414	1920	49.1671	43.8929	26.5819	41.8087	53.2077	40.5164	24.8767	21.8554	31.6483	27.2829	0.00441662	-0.656651	down	--	--
gene-NOXA1	412	369	183	399	331	413	109	173	142	241	6.74085	5.99918	2.79668	6.35667	4.96397	6.68853	1.78539	2.64445	2.17412	4.06754	0.0486489	-0.733222	down	--	--
gene-CA12	18248	15670	8857	17237	14911	12267	4221	8614	5318	9324	134.223	114.436	60.9691	123.532	100.445	89.2322	31.1677	59.4186	36.6173	70.7757	0.00100078	-0.992491	down	K01672|0|chx:102171159|K01672 carbonic anhydrase [EC:4.2.1.1] | (RefSeq) CA12; carbonic anhydrase 12	Nitrogen metabolism (ko00910)
gene-LOC114113977	25015	23474	7583	20124	52152	16570	12375	15093	18956	7123	334.482	311.508	94.8323	262.162	638.177	219.04	166.15	189.234	237.282	98.2811	0.00721661	-0.954778	down	K07605|0|chx:102174931|K07605 type II keratin, basic | (RefSeq) KRT6A; keratin 6A	--
gene-NOL4L	329	337	344	299	287	643	533	503	462	528	1.56047	1.63864	1.53846	1.42396	1.28691	3.10683	2.54561	2.25199	2.10006	2.51927	0.00391405	0.662895	up	--	--
gene-SLC37A2	268	172	260	226	334	493	439	275	682	260	2.69527	1.72142	2.4454	2.21355	3.08162	4.90447	4.4391	2.59209	6.41984	2.6988	0.0204342	0.679719	up	K13783|0|chx:102182569|K13783 MFS transporter, OPA family, solute carrier family 37 (glycerol-3-phosphate transporter), member 1/2 | (RefSeq) SLC37A2; solute carrier family 37 member 2	--
gene-CSF2RB	1601	1241	949	1308	1526	2530	2721	1380	3528	1466	8.16019	6.25784	4.50318	6.46246	7.0938	12.6888	13.878	6.5679	16.7713	7.68037	0.00419137	0.708069	up	K04738|0|oas:101123199|K04738 cytokine receptor common subunit beta | (RefSeq) CSF2RB; colony stimulating factor 2 receptor beta common subunit	Cytokine-cytokine receptor interaction (ko04060);; Apoptosis (ko04210);; Jak-STAT signaling pathway (ko04630)
gene-PLIN5	34	93	101	70	58	16	44	48	16	23	0.460974	1.27428	1.34708	1.02206	0.71698	0.20243	0.630038	0.603493	0.217358	0.340012	0.00251567	-1.34454	down	K20255|0|oas:100135434|K20255 perilipin-5 | (RefSeq) PLIN5, LSDP5; perilipin 5	PPAR signaling pathway (ko03320)
gene-CCR7	101	102	65	89	294	226	485	217	610	193	0.635508	0.638534	0.380964	0.544148	1.69771	1.41018	3.07544	1.28226	3.60672	1.25333	0.00139985	1.33987	up	K04182|0|oas:101109462|K04182 C-C chemokine receptor type 7 | (RefSeq) CCR7; C-C motif chemokine receptor 7	Cytokine-cytokine receptor interaction (ko04060);; Chemokine signaling pathway (ko04062);; Transcriptional misregulation in cancer (ko05202)
gene-BCL2L11	302	366	431	361	285	827	747	568	787	469	1.83823	2.24811	2.37764	2.21552	1.72048	5.14435	4.61782	3.28865	4.63316	2.90973	0.000188369	0.870352	up	K16341|3.45834e-104|oas:100505402|K16341 Bcl-2-like protein 11 | (RefSeq) BCL2L11, Bim; BCL2 like 11	EGFR tyrosine kinase inhibitor resistance (ko01521);; FoxO signaling pathway (ko04068);; PI3K-Akt signaling pathway (ko04151);; Apoptosis (ko04210);; Apoptosis - multiple species (ko04215);; Non-alcoholic fatty liver disease (NAFLD) (ko04932);; MicroRNAs in cancer (ko05206)
gene-EEF1A2	96	97	207	133	89	71	247	662	169	184	1.4627	1.46858	2.96557	1.98499	1.25128	1.06963	3.80559	9.54561	2.43296	2.90885	0.0300888	1.01771	up	K03231|0|rro:104663847|K03231 elongation factor 1-alpha | (RefSeq) EEF1A2; eukaryotic translation elongation factor 1 alpha 2	RNA transport (ko03013);; Legionellosis (ko05134)
gene-CSMD2	29	159	15	148	143	24	18	23	95	45	0.060923	0.339097	0.029942	0.310433	0.281005	0.049296	0.038854	0.045474	0.191332	0.098186	0.0266335	-1.33455	down	K17495|0|bta:100139189|K17495 CUB and sushi domain-containing protein | (RefSeq) CSMD2; CUB and Sushi multiple domains 2	--
gene-ATP1A3	25	22	37	19	20	10	76	213	54	62	0.192682	0.168856	0.268142	0.141636	0.143973	0.075985	0.599138	1.58258	0.400393	0.506237	0.00317104	1.66615	up	K01539|0|bom:102270922|K01539 sodium/potassium-transporting ATPase subunit alpha [EC:3.6.3.9] | (RefSeq) ATP1A3; ATPase Na+/K+ transporting subunit alpha 3	cGMP-PKG signaling pathway (ko04022);; cAMP signaling pathway (ko04024);; Cardiac muscle contraction (ko04260);; Adrenergic signaling in cardiomyocytes (ko04261);; Insulin secretion (ko04911);; Thyroid hormone synthesis (ko04918);; Thyroid hormone signaling pathway (ko04919);; Aldosterone-regulated sodium reabsorption (ko04960);; Endocrine and other factor-regulated calcium reabsorption (ko04961)…
gene-MICALL2	345	351	401	384	668	425	242	190	315	260	3.37108	3.41599	3.67197	3.66702	5.99537	4.11878	2.37754	1.73993	2.88436	2.64815	0.0196798	-0.647171	down	K21068|0|bta:510644|K21068 MICAL-like protein 2 | (RefSeq) MICALL2; MICAL like 2	--
gene-SEC14L4	63	89	85	53	104	62	24	26	35	19	0.612347	0.814712	0.728607	0.478628	1.03622	0.65324	0.215508	0.220456	0.320444	0.201926	0.000966924	-1.32261	down	--	--
gene-LOC101111965	9515	9230	4402	8612	9330	7037	1601	4019	1678	2662	178.165	171.534	77.0972	157.113	159.87	130.266	30.089	70.5631	29.4045	51.4265	0.000152337	-1.36279	down	K13951|0|oas:101111965|K13951 alcohol dehydrogenase 1/7 [EC:1.1.1.1] | (RefSeq) ADH1C; alcohol dehydrogenase 1C (class I), gamma polypeptide	Glycolysis / Gluconeogenesis (ko00010);; Fatty acid degradation (ko00071);; Tyrosine metabolism (ko00350);; Retinol metabolism (ko00830);; Metabolism of xenobiotics by cytochrome P450 (ko00980);; Drug metabolism - cytochrome P450 (ko00982);; Chemical carcinogenesis (ko05204)
gene-THBS1	5774	5401	5959	4998	8151	9706	13125	7614	6615	11720	28.5982	26.555	27.6228	24.123	36.9472	47.5018	65.3604	35.3645	30.7096	59.9103	0.00782565	0.632879	up	K16857|0|oas:101106433|K16857 thrombospondin 1 | (RefSeq) THBS1; thrombospondin 1	Rap1 signaling pathway (ko04015);; p53 signaling pathway (ko04115);; Phagosome (ko04145);; PI3K-Akt signaling pathway (ko04151);; TGF-beta signaling pathway (ko04350);; Focal adhesion (ko04510);; ECM-receptor interaction (ko04512);; Malaria (ko05144);; Proteoglycans in cancer (ko05205);; MicroRNAs in cancer (ko05206);; Bladder cancer (ko05219)
gene-CCL22	493	325	289	308	837	797	2639	1244	2662	497	6.15981	4.0277	3.37319	3.75039	9.58026	9.86276	33.1714	14.5938	31.1885	6.41655	1.39221e-05	1.70135	up	K21095|1.03695e-41|oas:101123141|K21095 C-C motif chemokine 22 | (RefSeq) CCL22; C-C motif chemokine ligand 22	Chemokine signaling pathway (ko04062)
gene-LOC101121820	287	766	477	714	705	279	373	404	429	235	4.38513	11.6272	6.82896	10.648	9.87298	4.21663	5.72362	5.78997	6.13912	3.70119	0.00190161	-0.8578	down	K07418|0|oas:101121820|K07418 cytochrome P450 family 2 subfamily J [EC:1.14.14.1] | (RefSeq) cytochrome P450 2J2-like	--
gene-BACH2	42	86	115	77	70	177	117	155	161	135	0.142073	0.289304	0.363705	0.253422	0.216413	0.594375	0.399305	0.493453	0.511546	0.472298	0.0104965	0.865442	up	K09042|0|oas:101108838|K09042 transcription regulator BACH | (RefSeq) BACH2; BTB domain and CNC homolog 2	--
gene-LOC101121414	542	442	213	311	818	290	273	229	537	140	8.72364	7.89347	3.32434	4.97342	12.8658	4.61754	4.43033	3.55595	8.18546	2.30176	0.0345828	-0.759591	down	K14480|1.36443e-172|oas:101121414|K14480 apolipoprotein L | (RefSeq) apolipoprotein L3-like	--
gene-C1QTNF6	85	91	67	50	235	371	387	201	423	93	0.876796	0.931313	0.649454	0.501729	2.22672	3.79729	4.02993	1.95269	4.10118	0.985564	0.00134744	1.40346	up	K19470|1.25187e-162|oas:101102801|K19470 complement C1q tumor necrosis factor-related protein 6 | (RefSeq) C1QTNF6; C1q and tumor necrosis factor related protein 6	--
gene-CERS4	209	114	152	69	164	59	31	100	56	112	3.46702	1.92263	2.40195	1.12904	2.54691	0.985366	0.53273	1.58446	0.835982	1.97986	0.0153759	-1.03727	down	K04710|0|oas:101102559|K04710 ceramide synthetase [EC:2.3.1.24] | (RefSeq) CERS4; ceramide synthase 4	Sphingolipid metabolism (ko00600);; Sphingolipid signaling pathway (ko04071)
gene-LOC101107260	249	295	169	417	205	242	110	164	151	99	3.83744	4.52246	2.42384	6.31972	2.89712	3.71949	1.70479	2.35564	2.18444	1.57065	0.00893677	-0.904959	down	K00318|0|bta:505094|K00318 proline dehydrogenase [EC:1.5.-.-] | (RefSeq) PRODH; proline dehydrogenase (oxidase) 1	Arginine and proline metabolism (ko00330)
gene-LOC101105860	474	214	322	541	1249	563	293	48	82	291	7.53938	2.63352	3.51478	5.96714	18.2131	6.75132	4.78853	0.551248	0.844646	3.82633	0.0287688	-1.1642	down	K07985|0|bom:102286507|K07985 MHC class I-related protein | (RefSeq) MHC class I polypeptide-related sequence B	--
gene-ISYNA1	1794	1101	797	1250	2334	912	553	847	936	704	26.8035	16.3097	11.1264	18.1936	31.8866	13.4268	8.30094	11.8497	13.0832	10.8466	0.000251336	-0.95794	down	K01858|0|chx:102191513|K01858 myo-inositol-1-phosphate synthase [EC:5.5.1.4] | (RefSeq) ISYNA1; inositol-3-phosphate synthase 1	Inositol phosphate metabolism (ko00562)
gene-CREB5	132	164	228	117	137	256	248	281	247	327	0.912624	1.07214	1.65137	0.756465	0.86037	1.81173	1.75465	1.76441	1.58108	2.51821	0.0124069	0.744456	up	K09047|6.0781e-73|phd:102314966|K09047 cyclic AMP-responsive element-binding protein 5 | (RefSeq) CREB5; cAMP responsive element binding protein 5	cGMP-PKG signaling pathway (ko04022);; cAMP signaling pathway (ko04024);; PI3K-Akt signaling pathway (ko04151);; AMPK signaling pathway (ko04152);; Longevity regulating pathway (ko04211);; Adrenergic signaling in cardiomyocytes (ko04261);; TNF signaling pathway (ko04668);; Cholinergic synapse (ko04725);; Dopaminergic synapse (ko04728);; Insulin secretion (ko04911);; Estrogen signaling pathway (ko…
gene-IRF4	158	96	96	121	262	493	730	143	632	130	0.9907	0.59791	0.561676	0.737825	1.50057	3.055	4.59831	0.841148	3.71074	0.841132	0.00111153	1.4389	up	K09445|0|oas:101111234|K09445 interferon regulatory factor 4 | (RefSeq) IRF4; interferon regulatory factor 4	--
gene-MPND	1119	716	693	882	1021	913	462	565	554	512	19.52	12.3869	11.2988	14.9861	16.2975	15.7414	8.0816	9.23359	9.04695	9.20961	0.00737674	-0.647105	down	--	--
gene-C1QC	4877	2594	2799	2310	5330	4589	7559	4671	9606	4420	45.6268	24.0839	24.4944	21.0579	45.6353	42.4465	71.0094	40.9733	84.1353	42.6716	0.0138665	0.692647	up	K03988|2.90355e-134|oas:101101871|K03988 complement C1q subcomponent subunit C | (RefSeq) C1QC; complement C1q C chain	Complement and coagulation cascades (ko04610);; Prion diseases (ko05020);; Pertussis (ko05133);; Chagas disease (American trypanosomiasis) (ko05142);; Staphylococcus aureus infection (ko05150);; Systemic lupus erythematosus (ko05322)
gene-LOC101107641	1235	592	1140	678	3401	1016	1255	479	909	639	21.0525	11.6469	18.1041	12.1982	55.4368	18.5364	24.0624	8.38905	16.7944	12.8899	0.0392572	-0.759989	down	K06751|0|oas:101108171|K06751 major histocompatibility complex, class I | (RefSeq) BOLA class I histocompatibility antigen, alpha chain BL3-7-like	Endocytosis (ko04144);; Phagosome (ko04145);; Cell adhesion molecules (CAMs) (ko04514);; Antigen processing and presentation (ko04612);; Type I diabetes mellitus (ko04940);; HTLV-I infection (ko05166);; Herpes simplex infection (ko05168);; Epstein-Barr virus infection (ko05169);; Viral carcinogenesis (ko05203);; Autoimmune thyroid disease (ko05320);; Allograft rejection (ko05330);; Graft-versus-h…
gene-CEBPD	1955	1603	2699	2609	3929	4898	5379	3740	3768	4816	35.2283	28.6759	45.4986	45.8179	64.813	87.2823	97.3538	63.2105	63.5697	89.5875	0.000984463	0.769948	up	K10050|9.07344e-115|ssc:100153946|K10050 CCAAT/enhancer binding protein (C/EBP), delta | (RefSeq) CEBPD; CCAAT/enhancer binding protein delta	--
gene-NRK	26	54	54	32	95	112	177	207	216	138	0.087915	0.180856	0.169231	0.104284	0.292069	0.373453	0.599596	0.656729	0.684469	0.480358	1.52341e-05	1.64672	up	K16313|0|oas:101102458|K16313 Nik-related protein kinase [EC:2.7.11.1] | (RefSeq) NRK; Nik related kinase	--
gene-FCGRT	2506	2701	5002	3170	2856	4396	5323	5161	5695	5392	46.7397	49.4619	87.6189	57.8849	48.6447	81.3437	100.432	90.173	99.6717	103.236	0.00512801	0.612142	up	--	--
gene-TPSB2	27	38	49	49	158	157	237	136	86	103	0.746379	1.05808	1.29129	1.33752	4.10578	4.41556	6.7804	3.62902	2.27946	3.02522	0.0123623	1.12437	up	K01340|0|oas:443433|K01340 tryptase [EC:3.4.21.59] | (RefSeq) TPSB2, TRYPTASE-1; tryptase beta 2	--
gene-LOC101113217	1798	3083	1763	1515	989	2330	4124	2175	10382	1422	20.9883	35.7233	19.2548	17.2358	10.5688	26.8938	48.3491	23.8098	113.488	17.133	0.0138443	1.0259	up	--	--
gene-CLIP2	525	530	554	492	551	867	1000	887	924	745	2.75597	2.77595	2.72393	2.52346	2.66371	4.5256	5.29263	4.38103	4.562	4.05616	0.000546155	0.65517	up	K10422|0|chx:102176849|K10422 CAP-Gly domain-containing linker protein 2 | (RefSeq) CLIP2; CAP-Gly domain containing linker protein 2	--
gene-CD300E	30	11	22	26	7	48	61	47	61	42	0.268372	0.094803	0.181286	0.229973	0.054059	0.43384	0.558836	0.405999	0.521121	0.392771	0.0027872	1.31765	up	K06719|1.26217e-162|oas:101103409|K06719 CD300 antigen | (RefSeq) CD300E; CD300e molecule	--
gene-ACOT7	471	280	269	265	608	531	1105	516	920	286	9.47445	5.58194	5.05849	5.20545	11.2401	10.59	22.3559	9.72386	17.3247	5.98681	0.0281999	0.72725	up	K17360|0|cfr:102517012|K17360 acyl-coenzyme A thioesterase 7 [EC:3.1.2.2] | (RefSeq) ACOT7; acyl-CoA thioesterase 7	Fatty acid elongation (ko00062);; Biosynthesis of unsaturated fatty acids (ko01040)
gene-EMILIN2	1069	914	1240	699	1463	1615	2209	1789	2854	1492	7.31025	6.20354	8.02162	4.63958	9.16652	10.9204	15.1869	11.4036	18.2252	10.5155	0.000203155	0.808692	up	--	--
gene-IL1RL2	920	1067	588	1129	1006	800	502	620	822	450	8.87895	10.2249	5.30482	10.6229	8.88875	7.63223	4.86437	5.60846	7.42967	4.48221	0.00586155	-0.656539	down	K05172|0|oas:101102800|K05172 interleukin 1 receptor-like 2 | (RefSeq) IL1RL2; interleukin 1 receptor like 2	--
gene-PLA2R1	1135	1604	845	1883	1838	2024	495	769	657	645	4.68978	6.57841	3.26715	7.58028	6.95135	8.27127	2.05092	2.97736	2.54178	2.75045	0.0233959	-0.752403	down	K06560|0|oas:101111081|K06560 mannose receptor, C type | (RefSeq) PLA2R1; phospholipase A2 receptor 1	Phagosome (ko04145);; Tuberculosis (ko05152)
gene-RFTN1	553	443	430	473	675	700	987	740	1104	816	5.49107	4.36304	3.99586	4.57907	6.13608	6.87559	9.84472	6.89229	10.2717	8.36883	0.00196691	0.678503	up	--	--
gene-PLEK	346	159	135	141	309	360	887	249	744	187	3.43804	1.56863	1.24712	1.36138	2.81083	3.53817	8.84952	2.31729	6.91827	1.91248	0.0110239	1.03702	up	K19993|0|oas:101110218|K19993 pleckstrin | (RefSeq) PLEK; pleckstrin	--
gene-MAPT	536	410	281	605	657	326	235	432	270	323	8.1335	6.49336	3.9877	9.12786	9.63322	5.13598	3.60144	6.28665	4.02562	4.74227	0.0103085	-0.724721	down	K04380|0|chx:100860820|K04380 microtubule-associated protein tau | (RefSeq) MAPT, PHF-tau, TAU; microtubule associated protein tau	MAPK signaling pathway (ko04010);; Alzheimer's disease (ko05010)
gene-GLYCTK	2751	2597	1202	3020	2443	2386	474	760	986	771	37.0097	34.577	15.2919	39.4968	30.0589	31.6432	6.43977	9.63158	12.4016	10.6989	0.00037999	-1.25895	down	K11529|3.55854e-80|ocu:100346884|K11529 glycerate 2-kinase [EC:2.7.1.165] | (RefSeq) GLYCTK; glycerate kinase	Glycine, serine and threonine metabolism (ko00260);; Glycerolipid metabolism (ko00561);; Glyoxylate and dicarboxylate metabolism (ko00630)
gene-PLEKHA7	479	670	243	655	800	544	288	380	441	280	2.53446	3.56366	1.04514	3.34115	3.91696	2.87551	1.54786	1.90895	2.24867	1.57022	0.031872	-0.642982	down	--	--
gene-GNLY	176	98	166	89	52	193	448	191	501	252	8.80255	5.10002	7.69651	4.16247	2.56345	9.64175	22.9132	8.75661	23.4576	13.1983	0.000836588	1.3362	up	--	--
gene-OCA2	29	86	136	83	48	78	186	170	150	177	0.245341	0.727564	1.08728	0.689586	0.371476	0.652881	1.58997	1.3555	1.20068	1.55853	0.023466	0.93758	up	--	--
gene-ARHGAP30	983	967	664	955	1657	1968	2458	1135	2851	883	6.46699	6.37914	4.1102	6.1782	10.0464	12.8213	16.2032	6.99555	17.5199	5.98531	0.00881126	0.737391	up	K20645|0|oas:101123168|K20645 Rho GTPase-activating protein 30 | (RefSeq) ARHGAP30; Rho GTPase activating protein 30	--
gene-LOC114109639	257	151	393	329	1186	400	200	175	137	189	1.00708	0.585603	1.82237	1.51913	5.60152	2.20674	1.15497	0.643174	0.592639	1.11277	0.0112151	-1.09733	down	K07985|0|chx:102170313|K07985 MHC class I-related protein | (RefSeq) MHC class I polypeptide-related sequence B	--
gene-LOC114116929	36	22	21	12	20	41	56	58	34	53	0.278454	0.167455	0.153138	0.086062	0.142513	0.320441	0.448428	0.429065	0.24738	0.42842	0.0133595	1.03576	up	K17540|2.21795e-159|oas:101102402|K17540 inactive serine/threonine-protein kinase TEX14 | (RefSeq) TEX14; testis expressed 14, intercellular bridge forming factor	--
gene-CHDH	422	211	90	186	97	82	31	137	52	66	2.0291	1.00328	0.403558	0.867816	0.424262	0.387105	0.148614	0.617045	0.233614	0.326589	0.00139742	-1.5757	down	--	--
gene-LAMA3	2214	2745	1729	2959	2400	2343	936	1592	1777	1700	10.8532	13.3565	7.92757	14.1347	10.7683	11.3535	4.60533	7.31616	8.15541	8.59704	0.0113771	-0.608423	down	K06240|0|phd:102340730|K06240 laminin, alpha 3/5 | (RefSeq) LAMA3; laminin subunit alpha 3	PI3K-Akt signaling pathway (ko04151);; Focal adhesion (ko04510);; ECM-receptor interaction (ko04512);; Toxoplasmosis (ko05145);; Amoebiasis (ko05146);; Pathways in cancer (ko05200);; Small cell lung cancer (ko05222)
gene-FGD3	142	184	130	182	295	315	366	259	524	190	1.26984	1.64793	1.06131	1.53806	2.45499	2.67393	3.16325	2.115	4.21619	1.81082	0.0187744	0.741724	up	K05722|0|oas:101107664|K05722 FYVE, RhoGEF and PH domain containing 3 | (RefSeq) FGD3; FYVE, RhoGEF and PH domain containing 3	Regulation of actin cytoskeleton (ko04810)
gene-ADA	1937	432	537	801	531	3183	2470	2260	2805	1337	36.0161	7.96744	9.33047	14.4966	9.02938	58.5727	46.1689	39.4281	48.8639	25.6829	0.000182241	1.36455	up	K01488|0|phd:102340845|K01488 adenosine deaminase [EC:3.5.4.4] | (RefSeq) ADA; adenosine deaminase	Purine metabolism (ko00230);; Primary immunodeficiency (ko05340)
gene-SOCS3	982	399	311	310	762	1682	2213	543	1506	845	10.4188	4.19497	3.08443	3.19974	7.39709	17.6401	23.5777	5.3969	14.9544	9.25197	0.00148519	1.1873	up	K04696|2.37532e-123|chx:102187711|K04696 suppressor of cytokine signaling 3 | (RefSeq) SOCS3; suppressor of cytokine signaling 3	Ubiquitin mediated proteolysis (ko04120);; Osteoclast differentiation (ko04380);; Jak-STAT signaling pathway (ko04630);; TNF signaling pathway (ko04668);; Insulin signaling pathway (ko04910);; Prolactin signaling pathway (ko04917);; Adipocytokine signaling pathway (ko04920);; Type II diabetes mellitus (ko04930);; Insulin resistance (ko04931);; Non-alcoholic fatty liver disease (NAFLD) (ko04932);;…
gene-CCN5	113	39	194	61	63	62	18	23	20	67	1.66164	0.565339	2.68421	0.877316	0.843554	0.906224	0.263162	0.308268	0.276927	1.01625	0.0104656	-1.34053	down	--	--
gene-PLA2G2F	7885	3694	3677	5962	1525	3501	2198	3241	2714	3107	150.513	69.9852	65.6452	110.878	26.6369	66.0659	42.1208	58.0029	48.488	61.2013	0.0311486	-0.736431	down	K01047|9.76438e-129|oas:101106664|K01047 secretory phospholipase A2 [EC:3.1.1.4] | (RefSeq) PLA2G2F; phospholipase A2 group IIF	Glycerophospholipid metabolism (ko00564);; Ether lipid metabolism (ko00565);; Arachidonic acid metabolism (ko00590);; Linoleic acid metabolism (ko00591);; alpha-Linolenic acid metabolism (ko00592);; Ras signaling pathway (ko04014);; Vascular smooth muscle contraction (ko04270);; Pancreatic secretion (ko04972);; Fat digestion and absorption (ko04975)
gene-LOC101108705	348	232	127	274	224	61	73	174	153	86	4.10801	2.71577	1.40652	3.18231	2.4269	0.719622	0.863486	1.92559	1.70287	1.05019	0.00119177	-1.24734	down	K00799|1.65429e-149|oas:101108705|K00799 glutathione S-transferase [EC:2.5.1.18] | (RefSeq) glutathione S-transferase Mu 1-like	Glutathione metabolism (ko00480);; Metabolism of xenobiotics by cytochrome P450 (ko00980);; Drug metabolism - cytochrome P450 (ko00982);; Platinum drug resistance (ko01524);; Chemical carcinogenesis (ko05204)
gene-LOC105606076	60	79	27	56	101	58	11	38	24	19	0.091841	0.119506	0.038297	0.082644	0.141047	0.086988	0.016702	0.054518	0.03452	0.029447	0.0126045	-1.18453	down	--	--
gene-RALGAPA2	2351	2074	1326	3368	1935	2354	1203	1201	1947	1085	7.49345	6.64184	3.97785	10.608	5.64337	7.4977	3.94521	3.58598	5.86199	3.56489	0.0222093	-0.609565	down	--	--
gene-TSKU	3222	3891	3137	4231	2645	2791	1537	2200	2074	2699	35.0699	42.0475	31.8822	44.7972	26.3488	30.0254	16.7966	22.4478	21.1388	30.3245	0.00415766	-0.674014	down	K08130|0|phd:102338095|K08130 tsukushi (leucine-rich repeat-containing protein 54) | (RefSeq) TSKU; tsukushi, small leucine rich proteoglycan	--
gene-CBS	1486	963	486	865	1919	991	669	610	792	502	16.9503	10.9354	5.22976	9.59529	20.0484	11.1523	7.68752	6.53173	8.46329	5.92851	0.00968977	-0.769212	down	K01697|0|oas:101106301|K01697 cystathionine beta-synthase [EC:4.2.1.22] | (RefSeq) CBS; cystathionine-beta-synthase	Glycine, serine and threonine metabolism (ko00260);; Cysteine and methionine metabolism (ko00270);; Biosynthesis of amino acids (ko01230)
gene-CDK5R1	137	98	69	86	107	235	296	117	266	132	1.00289	0.711326	0.467389	0.610647	0.717685	1.70559	2.1768	0.801719	1.82218	0.993498	0.0068429	0.966157	up	K11716|0|chx:102187161|K11716 cyclin-dependent kinase 5 activator 1 | (RefSeq) CDK5R1; cyclin dependent kinase 5 regulatory subunit 1	Alzheimer's disease (ko05010);; Cocaine addiction (ko05030)
gene-OSM	35	4	5	6	38	67	138	8	175	9	0.536454	0.050839	0.069286	0.088331	0.539629	1.02256	2.1551	0.105847	2.56289	0.131884	0.0095755	2.04012	up	K05418|4.91696e-126|chx:102188790|K05418 oncostatin M | (RefSeq) OSM; oncostatin M	Cytokine-cytokine receptor interaction (ko04060);; PI3K-Akt signaling pathway (ko04151);; Jak-STAT signaling pathway (ko04630)
gene-SLC26A9	352	27	23	16	257	1645	572	248	2411	120	2.15092	0.162185	0.12879	0.093511	1.43576	9.9416	3.51187	1.41757	13.7982	0.752253	0.00079065	2.73826	up	K14706|0|oas:101111646|K14706 solute carrier family 26 (sulfate anion transporter), member 9 | (RefSeq) SLC26A9; solute carrier family 26 member 9	Mineral absorption (ko04978)
gene-ADAMTS9	228	350	336	249	339	382	945	622	426	402	0.88197	1.34474	1.21605	0.938794	1.20059	1.46497	3.68129	2.26145	1.546	1.60599	0.00370004	0.807852	up	K08624|0|chx:102179423|K08624 a disintegrin and metalloproteinase with thrombospondin motifs 9 [EC:3.4.24.-] | (RefSeq) ADAMTS9; ADAM metallopeptidase with thrombospondin type 1 motif 9	--
gene-MSX1	80	159	362	227	154	275	420	615	216	556	1.1948	2.37301	5.10004	3.32925	2.12525	4.10198	6.35475	8.69794	3.05008	8.6475	0.00669924	1.0455	up	K09341|2.31113e-122|bom:102280770|K09341 homeobox protein MSX | (RefSeq) MSX1; msh homeobox 1	HTLV-I infection (ko05166)
gene-ARHGAP45	443	406	344	419	806	942	1113	452	1241	355	2.3356	2.14861	1.68333	2.14939	3.96455	4.97266	5.9503	2.26415	6.23112	1.97236	0.0323371	0.672069	up	K20644|0|phd:102343019|K20644 Rho GTPase-activating protein 29/45 | (RefSeq) ARHGAP45, HMHA1; Rho GTPase activating protein 45	--
gene-LOC105613621	122	44	62	125	43	45	362	128	159	192	1.66044	0.592804	0.793376	1.66622	0.536969	0.608487	4.97877	1.63458	2.03481	2.70336	0.0338388	1.05726	up	K12845|1.15322e-58|umr:103674077|K12845 U4/U6 small nuclear ribonucleoprotein SNU13 | (RefSeq) SNU13, NHP2L1; SNU13 homolog, small nuclear ribonucleoprotein (U4/U6.U5)	Ribosome biogenesis in eukaryotes (ko03008);; Spliceosome (ko03040)
gene-CHL1	125	242	413	259	144	238	439	686	266	481	0.481781	0.932569	1.47869	0.983646	0.501798	0.920106	1.72107	2.51248	0.967536	1.91409	0.0327855	0.777051	up	K06758|0|oas:101113017|K06758 L1 cell adhesion molecule like protein | (RefSeq) CHL1; cell adhesion molecule L1 like	--
gene-SOCS1	77	52	76	57	115	167	240	70	258	120	1.35268	0.899706	1.25095	0.964895	1.847	2.91065	4.24123	1.14464	4.26004	2.17747	0.00455445	1.10028	up	K04694|3.50558e-110|bta:518795|K04694 suppressor of cytokine signaling 1 | (RefSeq) SOCS1; suppressor of cytokine signaling 1	Ubiquitin mediated proteolysis (ko04120);; Osteoclast differentiation (ko04380);; Jak-STAT signaling pathway (ko04630);; Insulin signaling pathway (ko04910);; Prolactin signaling pathway (ko04917);; Type II diabetes mellitus (ko04930);; Toxoplasmosis (ko05145);; MicroRNAs in cancer (ko05206)
gene-TPT1-2	28982	27788	29675	27064	26631	2849	18395	25810	11459	2625	986.18	938.441	944.5	897.238	829.311	95.8354	628.516	823.525	365.018	92.1747	0.00336536	-1.3129	down	--	--
gene-GPR132	98	54	50	66	74	164	262	82	213	82	1.25012	0.677304	0.591781	0.820151	0.863428	2.07202	3.36912	0.975544	2.55005	1.07609	0.00491514	1.11706	up	K08426|0|chx:102187540|K08426 G protein-coupled receptor 132 | (RefSeq) GPR132; G protein-coupled receptor 132	--
gene-SFMBT2	135	216	148	227	259	300	413	250	418	231	0.439625	0.705055	0.451922	0.745139	0.774952	0.969274	1.47764	0.898272	1.32059	0.783856	0.030524	0.62917	up	--	--
gene-COL14A1	1845	3199	5394	2943	4817	4983	7781	10324	7810	7035	8.70769	15.038	23.931	13.5777	20.8707	23.3256	36.9955	45.9024	34.6152	34.3902	0.000116738	1.00804	up	K08133|0|chx:102178089|K08133 collagen, type XIV, alpha | (RefSeq) COL14A1; collagen type XIV alpha 1 chain	Protein digestion and absorption (ko04974)
gene-METTL26	653	429	556	715	818	439	335	506	426	407	21.1459	13.7876	16.0657	22.2998	23.1481	13.8305	10.3002	15.1672	12.9154	12.4928	0.00530721	-0.658288	down	--	--
gene-ATP8B3	57	87	40	78	88	46	30	16	27	30	0.317571	0.574788	0.216584	0.494717	0.462311	0.302048	0.172322	0.08822	0.138429	0.173708	0.00128715	-1.30125	down	K01530|0|chx:102169281|K01530 phospholipid-translocating ATPase [EC:3.6.3.1] | (RefSeq) ATP8B3; ATPase phospholipid transporting 8B3	--
gene-COL1A1	22750	31409	14026	19010	52140	85071	59735	69076	73784	44463	109.484	150.029	63.1391	89.1336	229.641	404.77	288.672	311.719	332.427	220.821	5.12651e-05	1.1823	up	K06236|0|phd:102328226|K06236 collagen, type I, alpha | (RefSeq) collagen alpha-1(I) chain-like	PI3K-Akt signaling pathway (ko04151);; Focal adhesion (ko04510);; ECM-receptor interaction (ko04512);; Platelet activation (ko04611);; AGE-RAGE signaling pathway in diabetic complications (ko04933);; Protein digestion and absorption (ko04974);; Amoebiasis (ko05146)
gene-LOC101108840	149	100	51	95	120	388	152	95	374	96	1.06276	0.70559	0.339732	0.658264	0.77865	2.7365	1.08349	0.631339	2.49625	0.701417	0.0268053	0.980945	up	--	--
gene-LOC114110673	73	33	66	47	21	41	19	12	38	23	3.60189	1.58114	3.04952	2.2593	0.912415	1.98641	0.90109	0.552133	1.74222	1.14755	0.0421716	-0.952879	down	K13822|6.25729e-97|chx:102168959|K13822 hemoglobin subunit alpha | (RefSeq) HBA1, HBAI, HBAII; hemoglobin subunit alpha-2-like	African trypanosomiasis (ko05143);; Malaria (ko05144)
gene-TBX15	15	18	94	16	15	42	133	107	55	53	0.10123	0.124833	0.617004	0.106463	0.0929	0.290793	0.953147	0.716002	0.362063	0.384098	0.0228546	1.23779	up	K10182|0|oas:101110282|K10182 T-box protein 15 | (RefSeq) TBX15; T-box 15	--
gene-KCNQ2	15	25	65	19	11	9	71	199	48	46	0.052838	0.086399	0.216407	0.066912	0.036271	0.028808	0.255688	0.675963	0.160381	0.169251	0.0270458	1.3854	up	K04927|0|chx:102170710|K04927 potassium voltage-gated channel KQT-like subfamily member 2 | (RefSeq) KCNQ2; potassium voltage-gated channel subfamily Q member 2	Cholinergic synapse (ko04725)
gene-ECHDC1	6001	7129	3369	6189	8110	5928	3695	3702	3892	2265	79.4709	93.5802	41.6723	79.2423	97.8464	77.609	49.0974	46.0006	48.2996	30.9604	0.00360924	-0.754641	down	K18426|0|oas:101116321|K18426 ethylmalonyl-CoA/methylmalonyl-CoA decarboxylase [EC:4.1.1.94 4.1.1.41] | (RefSeq) ECHDC1; ethylmalonyl-CoA decarboxylase 1	Propanoate metabolism (ko00640)
gene-RAMP3	149	92	150	281	142	125	106	80	134	64	2.88838	1.7543	2.70668	5.30378	2.5099	2.39599	2.04714	1.44945	2.42342	1.27389	0.0335306	-0.775937	down	K08449|5.87542e-85|oas:101113582|K08449 receptor activity modifying protein 3 | (RefSeq) RAMP3; receptor activity modifying protein 3	Vascular smooth muscle contraction (ko04270)
gene-CHRD	255	422	427	292	224	164	214	262	146	254	2.17343	3.56454	3.408	2.41773	1.74843	1.37968	1.83264	2.09495	1.15613	2.23317	0.0224705	-0.704002	down	K04657|0|bta:509942|K04657 chordin | (RefSeq) CHRD; chordin	TGF-beta signaling pathway (ko04350)
gene-PTPRN2	35	35	74	34	62	22	57	255	90	89	0.208688	0.203545	0.41484	0.19463	0.338593	0.127699	0.343585	1.44045	0.505456	0.549126	0.0436612	1.0353	up	K07817|0|bta:616515|K07817 receptor-type tyrosine-protein phosphatase N [EC:3.1.3.48] | (RefSeq) PTPRN2; protein tyrosine phosphatase, receptor type N2	Type I diabetes mellitus (ko04940)
gene-SIGLEC1	1708	447	282	1177	387	151	383	213	369	414	7.30963	1.89602	1.12676	4.90693	1.51279	0.637652	1.64368	0.854304	1.47618	1.82729	0.00103805	-1.50106	down	K06548|0|oas:101110959|K06548 sialoadhesin | (RefSeq) SIGLEC1; sialic acid binding Ig like lectin 1	Cell adhesion molecules (CAMs) (ko04514)
gene-LOC100144429	60	139	71	39	117	157	323	286	165	40	1.96243	4.53154	2.17152	1.2506	3.50203	5.1011	10.6702	8.82804	5.07843	1.33897	0.0201869	1.08843	up	K01340|0|oas:100144429|K01340 tryptase [EC:3.4.21.59] | (RefSeq) tryptase-2	--
gene-TCHH	139126	128563	85321	157700	123576	107844	53465	138815	66189	74897	328.485	301.259	188.429	362.769	267.014	251.734	126.754	307.323	146.297	182.485	0.024612	-0.614023	down	--	--
gene-ALS2CL	1578	1624	1493	1536	1465	1360	869	1191	1049	860	8.81048	9.00071	7.79494	8.35386	7.48614	7.50683	4.87088	6.23339	5.48402	4.95531	0.000949817	-0.618036	down	--	--
gene-WDR66	215	366	209	469	181	178	115	158	269	174	1.59025	2.68234	1.44441	3.38026	1.22083	1.29719	0.854259	1.09226	1.85661	1.32445	0.0254791	-0.779591	down	--	--
gene-GNRH2	39	36	40	35	21	27	195	133	139	29	0.276236	0.253466	0.268612	0.247323	0.135365	0.192703	1.41823	0.90373	0.945052	0.216676	0.00361015	1.48499	up	K17405|3.94586e-99|chx:102171723|K17405 small subunit ribosomal protein S26 | (RefSeq) MRPS26; mitochondrial ribosomal protein S26	--
gene-DAP	14363	15345	9128	16907	10313	7633	4210	7482	4318	9578	183.517	194.585	109.093	210.468	120.585	96.4147	54.0045	89.6414	51.6467	126.294	0.000286146	-1.05955	down	--	--
gene-SHMT1	3755	3462	1740	3841	3750	3100	1590	2007	1742	1672	19.3985	17.7571	8.42837	19.2915	17.7141	15.8193	8.24525	9.93539	8.42736	8.94209	0.00181943	-0.801456	down	K00600|0|oas:443544|K00600 glycine hydroxymethyltransferase [EC:2.1.2.1] | (RefSeq) SHMT1, SHMT, SHMT2; serine hydroxymethyltransferase 1	Glycine, serine and threonine metabolism (ko00260);; Glyoxylate and dicarboxylate metabolism (ko00630);; One carbon pool by folate (ko00670);; Carbon metabolism (ko01200);; Biosynthesis of amino acids (ko01230)
gene-LOC105612575	2036	1913	2437	1569	1520	1565	4291	2555	6831	3829	14.0127	13.0671	15.6948	10.5172	9.576	10.6481	29.6654	16.4864	44.0348	27.2044	0.00253291	0.923286	up	K06545|0|oas:105612575|K06545 CD163 antigen | (RefSeq) scavenger receptor cysteine-rich type 1 protein M130	--
gene-ADAMTS15	208	298	472	335	286	348	475	744	663	501	0.924799	1.31568	1.96436	1.45295	1.16299	1.528	2.12255	3.10593	2.76313	2.29926	0.0100602	0.701968	up	K08629|0|chx:102187842|K08629 a disintegrin and metalloproteinase with thrombospondin motifs 15 [EC:3.4.24.-] | (RefSeq) ADAMTS15; ADAM metallopeptidase with thrombospondin type 1 motif 15	--
gene-TMEM86A	497	756	335	1145	235	307	167	421	278	416	7.04966	9.93838	4.40194	14.8845	2.6124	4.09325	2.17691	5.44237	3.61537	6.06338	0.0121813	-0.98566	down	--	--
gene-PLEKHA6	2806	2591	1700	2895	1784	2154	679	1608	1247	1604	12.5983	11.3985	7.12896	12.6609	7.32583	9.60348	2.82185	6.81659	5.0557	7.55987	0.00556247	-0.778213	down	--	--
gene-C1RL	327	145	133	274	209	372	695	347	388	251	4.56515	1.99829	1.73262	3.72144	2.66805	5.13568	9.75155	4.5382	5.07532	3.61223	0.0170318	0.80154	up	--	--
gene-ITGB7	455	320	278	359	760	864	932	391	1534	346	3.07295	2.35454	1.64335	2.21363	4.66341	6.37783	6.32055	2.31944	9.65553	2.73062	0.02194	0.80978	up	K06590|0|oas:101109956|K06590 integrin beta 7 | (RefSeq) ITGB7; integrin subunit beta 7	PI3K-Akt signaling pathway (ko04151);; Focal adhesion (ko04510);; ECM-receptor interaction (ko04512);; Cell adhesion molecules (CAMs) (ko04514);; Intestinal immune network for IgA production (ko04672);; Regulation of actin cytoskeleton (ko04810);; Transcriptional misregulation in cancer (ko05202);; Hypertrophic cardiomyopathy (HCM) (ko05410);; Arrhythmogenic right ventricular cardiomyopathy (ARVC…
gene-TRHDE	71	49	43	78	34	39	5	33	12	18	0.357908	0.24446	0.202721	0.380865	0.157828	0.194239	0.024482	0.156576	0.052677	0.093033	0.00354338	-1.45638	down	K01306|0|bta:100336818|K01306 pyroglutamyl-peptidase II [EC:3.4.19.6] | (RefSeq) TRHDE; thyrotropin releasing hormone degrading enzyme	--
gene-SEMA7A	229	332	373	290	314	542	573	382	576	373	1.92973	2.77714	2.94101	2.38296	2.42543	4.52078	4.84996	3.0169	4.55105	3.2473	0.0132398	0.589434	up	K06529|0|chx:102170184|K06529 semaphorin 7 | (RefSeq) SEMA7A; semaphorin 7A (John Milton Hagen blood group)	Axon guidance (ko04360)
gene-ITGB2	870	589	449	553	1145	1217	1607	808	2262	778	9.88216	6.64106	4.76601	6.12183	11.9137	13.6738	18.3465	8.60631	24.0718	9.11797	0.0075127	0.79254	up	K06464|0|oas:494433|K06464 integrin beta 2 | (RefSeq) ITGB2, CD18; integrin subunit beta 2	Rap1 signaling pathway (ko04015);; Phagosome (ko04145);; Hippo signaling pathway (ko04390);; Cell adhesion molecules (CAMs) (ko04514);; Complement and coagulation cascades (ko04610);; Natural killer cell mediated cytotoxicity (ko04650);; Leukocyte transendothelial migration (ko04670);; Regulation of actin cytoskeleton (ko04810);; Pertussis (ko05133);; Legionellosis (ko05134);; Leishmaniasis (ko05…
gene-LOC114113966	29449	28274	30239	27569	27120	3473	15396	7952	18998	3146	985.579	939.154	946.64	898.963	830.626	114.912	517.385	249.542	595.232	108.626	1.28637e-05	-1.66118	down	--	--
gene-CXCL9	142	152	160	110	371	287	1911	338	808	328	1.46136	1.54759	1.54289	1.09746	3.49684	2.92163	19.7901	3.2576	7.79807	3.48274	4.48184e-05	1.89849	up	K05416|1.77849e-54|oas:101108489|K05416 C-X-C motif chemokine 9 | (RefSeq) CXCL9; C-X-C motif chemokine ligand 9	Cytokine-cytokine receptor interaction (ko04060);; Chemokine signaling pathway (ko04062);; Toll-like receptor signaling pathway (ko04620)
gene-ELN	2693	3155	2914	2896	4189	5562	4996	7839	7139	8972	23.1297	26.882	23.4476	24.2213	32.9369	47.2587	43.2196	63.2125	57.4827	79.6397	2.78107e-06	1.07102	up	K14211|1.66556e-141|oas:101111152|K14211 elastin | (RefSeq) ELN; elastin	Protein digestion and absorption (ko04974)
gene-MBOAT1	259	467	700	382	389	475	923	743	750	654	2.48655	4.44217	6.28702	3.56602	3.41465	4.50034	8.89512	6.68333	6.74207	6.47787	0.0175878	0.623865	up	K13517|0|phd:102324980|K13517 lysophospholipid acyltransferase 1/2 [EC:2.3.1.51 2.3.1.-] | (RefSeq) MBOAT1; membrane bound O-acyltransferase domain containing 1	Glycerolipid metabolism (ko00561);; Glycerophospholipid metabolism (ko00564)
gene-SH2D3A	144	117	100	155	104	76	56	87	81	72	1.69115	1.412	1.11668	1.83607	1.0587	0.91351	0.622773	0.976474	0.902232	0.855685	0.0132608	-0.82614	down	--	--
gene-VAX2	163	102	73	160	150	42	34	67	77	66	4.33395	2.68179	1.80796	4.14122	3.64843	1.09067	0.902651	1.66078	1.90491	1.79042	0.00106278	-1.25943	down	K09318|1.82581e-119|bta:539808|K09318 homeobox protein ventral anterior | (RefSeq) VAX2; ventral anterior homeobox 2	--
gene-SHISA2	85	51	89	89	115	161	251	130	284	128	0.699694	0.417975	0.68594	0.711521	0.868172	1.31666	2.08496	1.00502	2.19675	1.09141	0.00222304	1.06659	up	--	--
gene-PFKFB3	543	614	1154	677	495	753	1402	1373	1650	1304	3.64346	4.1756	7.19475	4.48427	3.1126	5.07877	9.61632	8.60859	10.3749	9.12626	0.00141337	0.824197	up	K01103|0|bta:407183|K01103 6-phosphofructo-2-kinase / fructose-2,6-biphosphatase 3&#160; [EC:2.7.1.105 3.1.3.46] | (RefSeq) PFKFB3; 6-phosphofructo-2-kinase/fructose-2,6-biphosphatase 3	Fructose and mannose metabolism (ko00051);; HIF-1 signaling pathway (ko04066);; AMPK signaling pathway (ko04152)
gene-ITGA5	1452	2215	3293	2711	1679	2755	2992	3381	4699	4087	9.65527	14.6188	20.4839	17.5662	10.2182	18.1119	19.9774	21.0812	29.2577	28.0515	0.0167452	0.593235	up	K06484|0|chx:102176587|K06484 integrin alpha 5 | (RefSeq) ITGA5; integrin subunit alpha 5	Phagosome (ko04145);; PI3K-Akt signaling pathway (ko04151);; Focal adhesion (ko04510);; ECM-receptor interaction (ko04512);; Hematopoietic cell lineage (ko04640);; Regulation of actin cytoskeleton (ko04810);; Bacterial invasion of epithelial cells (ko05100);; Pertussis (ko05133);; Proteoglycans in cancer (ko05205);; MicroRNAs in cancer (ko05206);; Hypertrophic cardiomyopathy (HCM) (ko05410);; Arr…
gene-SUOX	4355	3953	1749	3249	3690	3045	939	1930	1400	1865	51.3505	46.2872	19.3076	37.2885	39.8282	35.4634	11.1387	21.3195	15.4371	22.6629	0.00143511	-0.974171	down	K00387|0|oas:101111953|K00387 sulfite oxidase [EC:1.8.3.1] | (RefSeq) SUOX; sulfite oxidase	Sulfur metabolism (ko00920)
gene-PIK3CG	213	219	187	226	301	548	421	300	635	163	1.5765	1.61224	1.29837	1.63485	2.04174	4.02205	3.1367	2.08658	4.41119	1.24625	0.0172006	0.749818	up	K21289|0|oas:101102896|K21289 phosphatidylinositol-4,5-bisphosphate 3-kinase catalytic subunit gamma [EC:2.7.1.153] | (RefSeq) PIK3CG; phosphatidylinositol-4,5-bisphosphate 3-kinase catalytic subunit gamma	Inositol phosphate metabolism (ko00562);; EGFR tyrosine kinase inhibitor resistance (ko01521);; Endocrine resistance (ko01522);; Platinum drug resistance (ko01524);; ErbB signaling pathway (ko04012);; Ras signaling pathway (ko04014);; Rap1 signaling pathway (ko04015);; cGMP-PKG signaling pathway (ko04022);; cAMP signaling pathway (ko04024);; Chemokine signaling pathway (ko04062);; HIF-1 signaling…
gene-PRKCQ	48	35	35	33	97	104	197	77	168	53	0.399726	0.286937	0.274771	0.271927	0.746426	0.874734	1.67978	0.615264	1.33284	0.457392	0.00557208	1.18721	up	K18052|0|oas:101113426|K18052 novel protein kinase C theta type [EC:2.7.11.13] | (RefSeq) PRKCQ; protein kinase C theta	NF-kappa B signaling pathway (ko04064);; Vascular smooth muscle contraction (ko04270);; Tight junction (ko04530);; T cell receptor signaling pathway (ko04660);; Inflammatory mediator regulation of TRP channels (ko04750);; Adipocytokine signaling pathway (ko04920);; Insulin resistance (ko04931);; Measles (ko05162)
gene-MUC1	34	9	9	14	29	37	46	44	89	15	0.274135	0.066068	0.064082	0.108034	0.212579	0.291041	0.369616	0.333965	0.674647	0.118683	0.0222251	1.15663	up	K06568|6.28005e-137|oas:101106133|K06568 mucin 1, transmembrane | (RefSeq) MUC1; mucin 1, cell surface associated	--
gene-EVPL	6303	6571	3669	7103	6459	6009	2569	4459	4772	3514	27.9702	28.9412	15.2279	30.7119	26.2349	26.3619	11.4452	18.5536	19.825	16.09	0.0194217	-0.588588	down	K10383|0|bta:510502|K10383 envoplakin | (RefSeq) EVPL; envoplakin	--
gene-LGI3	350	80	96	104	120	46	35	125	102	27	2.79633	0.628014	0.715958	0.804577	0.874632	0.358422	0.279008	0.929438	0.760657	0.215024	0.0105363	-1.30749	down	K19999|0|ssc:100512015|K19999 leucine-rich repeat LGI family member 3 | (RefSeq) LGI3; leucine rich repeat LGI family member 3	--
gene-KCNK5	4886	4674	3149	4325	5054	4506	2600	2460	3189	2617	39.5198	37.5207	23.8225	34.0848	37.4084	36.031	21.1182	18.6519	24.1466	21.8414	0.00695527	-0.609633	down	K04916|0|chx:102185516|K04916 potassium channel subfamily K member 5 | (RefSeq) KCNK5; potassium two pore domain channel subfamily K member 5	Taste transduction (ko04742);; Protein digestion and absorption (ko04974)
gene-EPHX1	10661	8603	5703	9652	10293	6444	3836	4870	5110	5299	162.665	130.39	81.795	143.429	143.807	97.7413	59.1377	70.1239	73.1742	83.4838	0.000149206	-0.894269	down	K01253|0|phd:102316040|K01253 microsomal epoxide hydrolase [EC:3.3.2.9] | (RefSeq) EPHX1; epoxide hydrolase 1	Metabolism of xenobiotics by cytochrome P450 (ko00980);; Bile secretion (ko04976);; Chemical carcinogenesis (ko05204)
