# Supplementary material for: Integrated mRNA-miRNA Transcriptome Analysis Reveals the Molecular Mechanism of Tibetan Sheep Rumen Epithelium Adaptation to High Altitude
Source: Animals (Basel). 2026 May 28;16(11):1650. doi: 10.3390/ani16111650 (PMC13255973; doi:10.3390/ani16111650)
Supplement: Supplementary file 1 [file animals-16-01650-s001.zip › DataS1.xlsx]

## Sheet: Sheet1
#ID	TS25-1	TS25-2	TS25-3	TS25-4	TS25-5	TS35-1	TS35-2	TS35-3	TS35-4	TS35-5	TS45-1	TS45-2	TS45-3	TS45-4	TS45-5
oar-miR-127	164.027	342.296	173.729	571.226	248.56	575.854	612.701	127.514	285.361	250.688	953.69	719.837	563.306	377.594	451.684
oar-miR-148a	8260.59	14476.7	11604.9	31557.2	15339.1	26340.5	24567.8	7729.35	17828.6	12131.2	15739.9	17538	10938	8368.76	8667.53
oar-miR-150	8.05039	13.6228	5.21603	23.7916	7.67994	21.786	13.0034	2.7321	8.56544	16.3362	20.1638	66.2506	13.1401	27.0134	9.38308
oar-miR-154b-5p	1.50945	3.39029	1.87777	5.36256	3.47673	3.40406	4.12904	1.41316	1.71309	2.58989	12.197	8.68475	6.47099	4.92773	3.68066
oar-miR-200a	856.298	1818.55	696.862	3763.76	793.888	3095.94	2240.59	318.572	1522.21	1259.22	2400.47	915.714	769.19	940.661	675.426
oar-miR-200b	506.357	1318.95	496.636	2414.81	460.329	2507.43	1651.37	198.737	994.249	762.49	1246.42	511.11	529.499	473.952	468.221
oar-miR-23b	853.405	875.867	726.489	1295.25	1252.14	1268.52	1460.57	858.068	900.952	727.36	947.133	916.652	775.594	527.92	614.307
oar-miR-299-5p	0.251575	0.431492	0.417283	0.981877	0.415132	0.510609	0.616275	0.0471052	0.197664	0.199222	0.705027	0.586808	1.25458	0.712442	0.518402
oar-miR-29a	624.597	808.369	589.898	956.877	935.136	802.281	752.903	513.541	588.643	448.25	593.209	554.357	313.447	370.529	325.505
oar-miR-29b	37.2331	44.8135	44.6492	58.0063	67.0957	47.4299	51.0892	29.8647	37.5561	36.9889	30.1751	30.3966	20.7336	26.4197	18.7143
oar-miR-329b-3p	2.07549	3.57522	1.87777	4.6828	1.86809	5.55997	4.74532	1.31895	2.96496	2.52348	11.7034	7.15905	4.95229	3.20599	4.09538
oar-miR-369-3p	6.0378	10.4791	5.00739	14.275	7.52426	16.8501	15.3453	2.87342	7.77478	9.16422	45.1217	18.1324	14.1966	13.0614	13.8932
oar-miR-369-5p	0.943406	1.78761	1.04321	2.19034	1.34918	2.26937	2.03371	0.847894	1.18598	0.863296	5.00569	3.11008	2.90534	2.01859	2.12545
oar-miR-370-3p	4.46545	9.12297	2.92098	13.9729	6.48643	7.82934	10.1069	2.16684	3.22851	6.70715	34.5463	16.0785	9.90458	10.2117	7.87972
oar-miR-370-5p	0	0	0	0	0	0.0567344	0.0616275	0.0471052	0.065888	0.0664074	0.282011	0.176042	0	0.0593702	0.10368
oar-miR-376a-3p	0	0	0	0	0	0.0567344	0	0	0.065888	0.199222	0.352513	0.176042	0.0660305	0.11874	0.0518402
oar-miR-376b-3p	0.188681	0.431492	0.0695471	1.05741	0.155674	0.340406	0.616275	0.329736	0.395328	1.52737	1.19855	0.997573	0.264122	0.949923	1.0368
oar-miR-376c-3p	2.45285	1.54104	0.695471	1.58611	0.882155	1.13469	1.41743	1.03631	1.05421	3.25396	5.92222	3.69689	3.43359	3.44347	2.85121
oar-miR-376c-5p	0.251575	0.184925	0.278188	0.377645	0.36324	0.567344	0.554648	0.0942104	0.197664	0.332037	0.634524	0.997573	0.594275	0.474962	0.414722
oar-miR-376e-3p	1.88681	1.91089	1.53004	1.88822	1.45296	1.70203	1.84883	2.63789	2.43785	4.5157	7.19127	3.57953	3.63168	5.87765	4.30274
oar-miR-379-3p	1.76102	2.77388	1.59958	5.2115	3.94375	4.87916	7.76507	1.03631	3.03085	2.58989	11.9855	8.09795	5.61259	4.15591	4.35458
oar-miR-379-5p	72.4536	136.351	85.9602	218.581	117.794	209.18	211.999	49.696	80.1198	76.7005	333.407	226.801	202.978	162.259	162.104
oar-miR-380-3p	2.956	4.56149	1.87777	7.70396	4.51456	7.54567	8.25809	1.74289	2.37197	2.98833	17.1321	8.09795	10.2347	4.92773	6.06531
oar-miR-381-3p	6.47805	10.1092	6.39833	15.3324	8.71777	14.524	14.8522	4.19236	7.18179	9.82829	59.4337	31.1008	25.95	19.3547	19.6993
oar-miR-382-3p	1.82392	6.6573	2.99053	8.00607	3.89186	8.9073	8.56622	1.55447	2.96496	3.38678	15.7926	10.3278	9.44236	6.64946	6.16899
oar-miR-382-5p	2.76732	4.93134	2.85143	7.0242	3.73619	7.60241	8.31971	1.46026	4.28272	4.84774	19.8818	11.2667	8.91412	7.48064	6.42819
oar-miR-3955-5p	0.691831	0.924626	0.695471	0.679761	0.726481	0.964484	0.677903	0.847894	0.790656	1.92581	3.80714	2.758	2.11298	1.72174	1.50337
oar-miR-3958-3p	9.30827	17.9377	9.80614	25.6043	16.3977	16.453	22.3092	6.17078	11.0033	10.3596	73.3228	32.7439	33.8076	24.698	25.7128
oar-miR-3959-3p	1.19498	1.10955	0.625924	3.3988	0.882155	2.77998	3.08138	0.518157	0.98832	1.46096	5.07619	3.40349	1.58473	2.25607	0.984965
oar-miR-3959-5p	17.4845	42.0396	21.6987	53.9277	26.9317	47.2597	49.0555	10.4102	20.9524	24.1723	115.977	72.236	48.1362	50.2866	45.4639
oar-miR-409-3p	11.5095	23.5471	8.48475	24.5469	19.0961	15.9991	25.0824	9.42104	14.2318	17.9964	77.2709	45.4189	33.0813	33.9597	33.3851
oar-miR-409-5p	3.9623	7.64357	3.47735	7.17525	5.24104	5.50323	5.23834	1.79	2.70141	5.24618	20.7278	9.50629	11.7534	9.85545	7.41315
oar-miR-410-3p	0.251575	0.801342	0.139094	0.981877	0.570806	0.510609	1.1093	0.0471052	0.395328	0.26563	2.11508	0.645489	1.32061	0.771812	1.34785
oar-miR-411a-3p	2.20128	3.14373	2.22551	7.40184	2.85403	4.65222	6.28601	0.800788	2.56963	1.59378	14.312	8.03927	6.00878	2.96851	3.83618
oar-miR-411a-5p	60.5666	96.5925	57.7936	181.421	88.3193	166.402	181.431	38.0139	66.481	77.6302	320.576	190.008	158.275	130.199	118.403
oar-miR-411b-5p	0.691831	1.60268	0.904112	1.58611	1.40107	2.15591	1.47906	0.612368	0.395328	1.92581	3.24312	2.758	2.50916	2.37481	2.74753
oar-miR-412-3p	0.566043	0.986267	0.625924	0.679761	1.14161	1.24816	1.66394	0.376842	0.790656	0.863296	1.69206	1.87778	1.78282	1.1874	0.829444
oar-miR-432	1.94971	4.31492	2.64279	6.19338	3.68429	5.16283	5.97787	0.989209	2.56963	1.85941	16.2861	8.56739	6.66908	7.06505	5.49507
oar-miR-485-5p	1.44656	2.03418	1.04321	2.03928	1.97188	2.21264	1.7872	0.894999	0.856544	1.26174	5.49921	2.69932	3.10343	2.01859	1.91809
oar-miR-487b-3p	1.94971	2.71223	1.53004	5.06044	2.02377	4.25508	5.73136	1.08342	2.24019	1.793	12.1265	6.68961	6.07481	4.45276	4.71746
oar-miR-493-3p	17.6102	25.1498	13.2835	31.7977	19.615	24.3958	26.8696	8.38472	16.6697	16.9339	93.698	57.8006	32.553	35.8002	23.4318
oar-miR-493-5p	13.2077	22.4992	11.4753	29.4563	18.3696	24.3958	25.2673	6.3592	13.8365	20.1214	98.7742	52.6367	42.8538	35.0284	23.1207
oar-miR-494-3p	22.4531	40.1904	12.6576	25.4533	21.6906	22.0129	34.8195	20.0668	28.0024	39.5788	115.554	66.8961	53.6168	63.1105	54.2249
oar-miR-495-3p	7.79882	8.32163	3.686	14.8792	7.8875	12.8787	14.1127	2.35526	6.06169	7.03918	29.6816	13.966	11.4893	12.7646	12.5453
oar-miR-539-3p	1.06919	2.15746	0.556377	1.96375	0.882155	1.6453	1.29418	0.518157	0.65888	1.99222	8.0373	2.34723	2.17901	2.61229	1.50337
oar-miR-543-3p	3.20758	6.47238	2.57324	11.1783	4.98158	10.3257	10.3534	1.79	4.80982	4.11726	18.9652	8.56739	6.53702	6.29324	6.22083
oar-miR-544-5p	0	0.184925	0.0695471	0.377645	0.0518915	0.170203	0.24651	0.141316	0.065888	0.132815	0.846032	0.645489	0.594275	0.356221	0.259201
oar-miR-655-3p	4.08809	4.99298	1.66913	7.0242	4.04753	6.41098	6.0395	3.25026	4.21683	6.37511	14.5235	7.80454	7.59351	6.1745	6.53187
oar-miR-665-3p	0.314469	0.123283	0.208641	0.377645	0.207566	0.397141	0.616275	0.188421	0.065888	0	1.33955	0.704169	0.528244	0.415591	0.207361
oar-miR-758-3p	0.0628937	0.184925	0.278188	0.302116	0.103783	0.283672	0.49302	0.0471052	0.131776	0.132815	1.33955	0.704169	0.330153	0.296851	0.207361
novel_miR_12	0.188681	0.36985	0.139094	0.377645	0.36324	0.113469	0.369765	0.329736	0.065888	0.398444	1.41005	0.880212	0.660305	0.890553	0.466562
novel_miR_120	0	0.0616417	0.0695471	0	0.0518915	0	0	0	0	0	0	0.176042	0	0.178111	0.155521
novel_miR_129	0	0	0	0	0.0518915	0	0	0.0942104	0.065888	0	0.282011	0.0586808	0.0660305	0.356221	0
novel_miR_135	7.42146	8.8764	5.14649	7.32631	11.8313	4.25508	8.5046	11.6821	7.84067	11.6877	15.0876	17.4869	13.3382	15.6737	12.1306
novel_miR_140	0.50315	0.862984	0.834565	1.8127	1.14161	1.02122	0.862785	0.565262	1.31776	0.664074	1.05754	0.704169	0.396183	0.534332	0.259201
novel_miR_148	0.188681	0.0616417	0.139094	0.75529	0.103783	1.53183	0.49302	0.188421	0.856544	0.26563	0.423016	0.0586808	0.330153	0	0
novel_miR_157	3.9623	5.54775	3.47735	44.9397	4.8778	23.8852	13.6813	2.16684	2.56963	1.92581	5.42871	2.81668	3.16946	3.32473	3.11041
novel_miR_164	0.377362	0.986267	0.834565	0.75529	0.674589	0.794281	1.04767	0.329736	0.724768	1.39456	1.05754	1.34966	2.11298	1.12803	0.829444
novel_miR_183	0.188681	0.246567	0.0695471	0.226587	0.259457	0.340406	0.184883	0.612368	0.197664	0.332037	0.352513	0.0586808	0.198092	0	0.10368
novel_miR_189	0.0628937	3.08209	0.0695471	0.151058	0.0518915	0.0567344	0.0616275	0	0	0	0.211508	0	0	0	0.0518402
novel_miR_199	0	0.0616417	0.417283	0.453174	0.103783	0.226937	0.184883	0	0.065888	0	0.493519	0.586808	1.05649	0.178111	0.259201
novel_miR_208	0.125787	0.0616417	0.0695471	0	0.103783	0.113469	0.73953	0	0.32944	0.398444	0.211508	0.176042	0	0.0593702	0
novel_miR_250	1.38366	1.10955	1.66913	8.15713	0.830264	7.37547	2.58836	0.518157	3.22851	3.586	4.79418	0.586808	0.462214	0.712442	0.362882
novel_miR_254	1.06919	0.7397	0.834565	1.28399	0.570806	1.19142	0.98604	0.376842	0.856544	1.19533	1.90357	1.58438	1.5187	1.12803	1.55521
novel_miR_259	1.19498	2.9588	2.64279	20.0907	1.91998	11.8575	5.79299	1.22474	1.71309	3.586	3.38413	1.70174	1.18855	1.30614	1.0368
novel_miR_263	0.566043	0.801342	0.278188	3.3988	0.415132	1.24816	0.677903	0.188421	0.32944	0.664074	0.634524	0.410765	0.396183	0.356221	0.362882
novel_miR_264	10.3775	15.1639	9.87569	19.4865	18.2139	13.673	12.2639	7.67815	13.5729	12.0861	33.0657	27.58	23.0447	18.761	18.2996
novel_miR_267	0.251575	0.862984	0.208641	0.981877	0.103783	0.170203	0.184883	0.0471052	0.065888	0.531259	1.83307	0.469446	0.858397	0.593702	0.0518402
novel_miR_271	0	0.246567	0	0	0.155674	0.0567344	0.0616275	0.0942104	0.131776	0.531259	0	0	0	0.0593702	0
novel_miR_278	0.188681	0.36985	0.48683	1.20846	0.36324	0.510609	2.03371	0.0942104	2.10841	1.06252	0.423016	0.234723	0.330153	0.0593702	0.10368
novel_miR_280	0.377362	0.431492	1.87777	4.22962	1.34918	2.89345	7.14879	0.565262	3.42617	10.3596	9.16535	3.81425	2.50916	2.07796	1.24417
novel_miR_294	55.0949	77.0521	50.2826	119.713	64.8643	127.085	114.381	48.9894	115.567	84.1382	86.5068	66.1332	82.274	47.3774	49.9222
novel_miR_296	0.566043	1.23283	0.139094	1.58611	0.674589	0.567344	0.677903	0.282631	0.32944	0.796889	2.96111	2.93404	1.58473	2.37481	1.14049
novel_miR_299	1.57234	5.1779	2.15596	4.00304	2.64647	3.34733	4.19067	3.29736	5.13926	5.379	5.56971	3.16876	3.0374	3.62158	2.28097
novel_miR_303	0.566043	0.616417	0.625924	1.13293	0.518915	0.851016	0.369765	0.376842	0.32944	0.597667	0.423016	0.410765	0.396183	0.296851	0.311041
novel_miR_315	0	0	0	0.302116	0	0	0	0	0	0	0.352513	0.293404	0	0.0593702	0.0518402
novel_miR_322	0	0.0616417	0.0695471	0.302116	0.0518915	0.680812	0.308138	0	0.131776	0.730481	0	0.176042	0	0.0593702	0
novel_miR_330	0.251575	0.184925	0.0695471	0.528703	0.103783	0	0.0616275	0	0.065888	0.26563	1.41005	0.528127	0	0.949923	0.155521
novel_miR_336	2.32707	1.78761	1.59958	3.02116	2.54268	2.95019	3.63602	0.706578	1.6472	1.06252	1.48056	0.821531	0.264122	0.890553	1.45153
novel_miR_337	64.4032	116.441	42.841	138.52	62.9444	86.4632	79.5611	50.6381	106.541	322.076	229.275	215.945	74.3504	357.171	62.312
novel_miR_341	0.377362	0.36985	0.278188	0.528703	0.570806	0.226937	0.49302	0.0471052	0.131776	0.0664074	0.141005	0.117362	0.198092	0.237481	0.0518402
novel_miR_349	0.0628937	0	0.208641	0.377645	0	0.0567344	0.0616275	0.0471052	0.197664	0.199222	0	0	0.0660305	0	0
novel_miR_364	4.77992	7.95178	6.18969	5.13597	7.42048	6.12731	12.5104	2.11973	4.08505	4.25007	16.1451	16.2546	16.6397	13.1208	17.6775
novel_miR_376	0.943406	1.66433	0.347735	1.66164	0.674589	1.92897	2.83487	0.518157	1.51542	1.19533	4.44167	4.45974	4.42404	1.72174	2.43649
novel_miR_39	398.18	651.984	239.033	524.851	238.753	218.2	311.219	269.724	383.007	981.435	1319.81	571.433	355.178	1086.65	294.401
novel_miR_391	0.0628937	0.616417	0.347735	0.604232	0	0.226937	0.123255	0.141316	0.131776	0.199222	0	0.0586808	0.132061	0	0.0518402
novel_miR_403	0.0628937	0.184925	0	0.604232	0.103783	0.567344	0.184883	0	0.263552	0.132815	0.141005	0	0	0	0.10368
novel_miR_41	340.255	439.012	380.214	700.758	566.084	529.388	369.087	231.051	271.656	240.461	315.499	269.932	296.345	255.707	238.724
novel_miR_412	340.255	439.012	380.214	700.758	566.084	529.388	369.087	231.051	271.656	240.461	315.499	269.932	296.345	255.707	238.724
novel_miR_439	3.89941	7.89014	5.9115	8.83689	3.73619	13.8999	13.9894	5.60552	9.48787	7.50404	6.48625	3.16876	3.10343	1.95922	0.933124
novel_miR_444	0	0.0616417	0	0.075529	0	0.283672	0.123255	0	0.131776	0.132815	0	0	0	0.0593702	0
novel_miR_447	0.0628937	0	0.0695471	0.302116	0.0518915	0.226937	0.184883	0.0471052	0.395328	0	0.282011	0.469446	0.264122	0.356221	0.207361
novel_miR_470	0	0	0.0695471	0.226587	0.0518915	0.283672	0.0616275	0.141316	0.131776	0.0664074	0.141005	0	0	0	0
novel_miR_496	0.314469	0.801342	0.208641	0.151058	0.311349	0.680812	1.29418	0.706578	0.98832	0.929703	0.846032	1.46702	0.660305	0.474962	0.622083
novel_miR_506	13.6479	19.2322	11.6839	21.3747	22.1577	15.375	15.5301	15.3563	18.3827	18.5941	40.7505	35.3258	29.1855	27.6665	23.5355
novel_miR_513	0	0.184925	0	0.302116	0.0518915	0.113469	1.41743	0	0.527104	0.796889	0.211508	0	0.330153	0.0593702	0.10368
novel_miR_52	0.0628937	0.184925	0	0.604232	0.103783	0.567344	0.184883	0	0.263552	0.132815	0.141005	0	0	0	0.10368
novel_miR_54	1.19498	1.97253	0.834565	3.32328	0.674589	4.99262	1.97208	0.376842	2.70141	2.6563	1.90357	1.58438	0.330153	1.24677	0.570243
novel_miR_545	0.125787	0.431492	0.139094	0.453174	0.259457	0.226937	1.23255	0.188421	0.263552	0.464852	0.282011	0.176042	0.264122	0.237481	0.0518402
novel_miR_548	0.566043	0.801342	0.278188	3.3988	0.415132	1.24816	0.677903	0.188421	0.263552	0.664074	0.634524	0.410765	0.396183	0.356221	0.311041
novel_miR_557	0.251575	0.36985	0.278188	0.528703	0.674589	0.510609	0.123255	0	0.065888	0.26563	0.282011	0.293404	0.0660305	0.237481	0.0518402
novel_miR_582	0.377362	0.986267	0.834565	0.75529	0.674589	0.794281	1.04767	0.329736	0.724768	1.39456	1.05754	1.34966	2.11298	1.12803	0.829444
novel_miR_596	0.251575	0.184925	0.0695471	0.377645	0.103783	0.737547	0	0	0.197664	0.199222	0.0705027	0	0	0.0593702	0
novel_miR_620	0.0628937	0.184925	0.139094	0.075529	0.103783	0.0567344	0	0	0	0	0	0.0586808	0	0	0
novel_miR_636	0.0628937	0.0616417	0.0695471	0.075529	0.0518915	0.283672	0.123255	0.141316	0.263552	0.199222	0.352513	0.117362	0.0660305	0.0593702	0
novel_miR_646	1.57234	2.58895	1.66913	2.79457	2.02377	2.66652	2.28022	2.26105	2.63552	4.31648	12.761	2.64063	3.16946	4.09654	2.38465
novel_miR_649	6.22648	9.92431	11.2666	20.5439	15.9826	15.9991	12.8802	4.05105	6.12758	5.71104	15.0876	9.91705	4.82023	6.88694	5.49507
novel_miR_651	0.50315	0.986267	0.625924	2.3414	1.8162	1.70203	1.1093	0.518157	0.263552	0.332037	1.19855	0.469446	0.792366	0.474962	0.466562
novel_miR_677	9.05669	21.0815	10.0843	33.837	4.30699	39.3169	23.2952	3.39157	21.4136	14.4104	11.4214	3.99029	11.9515	5.04647	8.44996
novel_miR_690	0.188681	0.36985	0	0.453174	0.207566	2.60978	1.60232	0.235526	0.724768	1.72659	3.24312	0.938892	0.858397	0.237481	0.881284
novel_miR_699	0.314469	0.184925	0.208641	0.151058	0.36324	0.226937	0.677903	0.329736	0.32944	0.132815	0	0	0.0660305	0.11874	0
novel_miR_747	0.0628937	0.986267	0.417283	0.226587	0.311349	0.170203	0.123255	0.0942104	0.197664	0.199222	0	0.352085	0	0	0
novel_miR_750	411.325	688.476	245.084	540.032	247.211	222.796	322.62	277.779	395.328	1021.68	1407.02	584.813	363.3	1126.25	303.473
novel_miR_754	3.9623	5.85596	5.56377	11.6315	4.20321	16.5097	13.3115	2.87342	13.3753	17.6644	22.2788	7.51114	3.69771	4.9871	1.86625
novel_miR_76	0.377362	0.308209	0.278188	0.226587	0.259457	0.340406	0.677903	0.423947	0.592992	0.996111	0.564021	0.234723	0.462214	0.237481	0.311041
novel_miR_773	0.188681	0.123283	0	0.453174	0.207566	0.624078	0.123255	0.188421	0	0.26563	0.352513	0.880212	0.396183	0.831183	0.207361
novel_miR_781	700.196	1781.88	637.677	3440.87	846.142	2704.41	2290.08	430.918	1463.37	1001.42	1913.16	929.562	729.439	479.592	612.596
novel_miR_791	13.4593	39.0192	21.2814	28.8521	17.4355	61.6135	19.8441	5.88815	15.1542	15.9378	32.1492	3.22744	5.54656	7.06505	7.67236
novel_miR_80	42.1388	53.5666	43.3278	38.2177	54.7974	42.3806	59.2857	58.222	53.6328	36.192	88.1988	116.188	90.3298	70.413	64.8003
novel_miR_813	1.69813	0.678059	0.347735	0.906348	0.830264	1.24816	0.98604	0.942104	0.461216	0.929703	4.23016	4.34238	6.53702	3.62158	2.17729
novel_miR_817	15.2203	23.6088	18.7777	57.3265	24.0776	68.5919	49.302	4.5692	24.5762	25.9653	42.8656	17.5456	5.48053	9.97419	5.96163
novel_miR_828	26.4783	44.8135	25.4542	116.994	27.6582	92.2501	77.8355	11.8234	42.8272	49.0751	60.9143	39.3748	23.6389	41.2623	15.1374
novel_miR_831	4.27677	5.42447	5.21603	5.2115	6.84967	4.99262	9.1825	2.59079	4.08505	7.172	16.9206	15.1983	15.9794	13.1208	13.9969
novel_miR_846	0.188681	0.308209	0	0.075529	0.103783	0	0	0.0471052	0	0	0	0.0586808	0	0	0
novel_miR_848	8.74223	14.0543	7.16335	28.1723	8.92533	22.637	16.8859	6.83025	16.9991	13.4807	18.9652	12.499	10.3668	7.30253	8.34628
novel_miR_860	1.57234	3.63686	0.0695471	1.73717	0.622698	8.73709	1.1093	0.518157	0.790656	9.23063	10.5754	15.5504	1.45267	14.9613	0.984965
novel_miR_873	1.57234	2.40403	1.11275	3.77645	2.07566	4.14161	2.4651	1.03631	2.56963	2.6563	8.17831	3.11008	4.55611	3.74032	3.7325
novel_miR_874	0	0	0	0	0	0.283672	0	0	0.197664	0.597667	0	0	0.198092	0.11874	0
novel_miR_881	1.88681	3.63686	2.5037	3.09669	3.94375	3.06366	5.42322	0.942104	2.43785	2.32426	10.7164	10.8559	9.24427	7.30253	6.99843
novel_miR_924	0.0628937	0.123283	0.139094	0.075529	0	0	0.308138	0.188421	0.461216	0.132815	0.211508	0.410765	0.132061	0.356221	0.259201
novel_miR_926	0.817618	0.7397	1.04321	1.28399	0.934047	1.92897	1.91045	0.565262	0.32944	0.664074	2.6791	2.34723	1.5187	1.1874	1.0368
novel_miR_97	0.125787	0.184925	0	0.377645	0.0518915	0.283672	0.616275	0.0471052	0	0.0664074	0	0	0	0	0
novel_miR_975	0	0	0	0	0	0	0.431393	0.0471052	0	0.0664074	0.211508	0.0586808	0.198092	0.11874	0.0518402
novel_miR_982	1.82392	3.57522	2.5037	3.09669	3.94375	2.95019	5.29997	0.942104	2.43785	2.32426	10.6459	10.7386	9.11221	7.06505	6.68739
novel_miR_985	0.0628937	0.184925	0.0695471	0.377645	0.0518915	0.0567344	0.0616275	0	0	0	0	0	0	0	0.0518402
